# Supplementary material for: Integration of single sample and population analysis for understanding immune evasion mechanisms of lung cancer
Source: NPJ Syst Biol Appl. 2023 Feb 10;9:4. doi: 10.1038/s41540-023-00267-8 (PMC9918494; doi:10.1038/s41540-023-00267-8)
Supplement: Supplementary file 3 — Supplementary Data 1 [file 41540_2023_267_MOESM3_ESM.xlsx]

## Sheet: 2230 genes
Gene
A3GALT2
AAAS
AATF
ABCB1
ABCC2
ABHD8
ABL1
ABL2
ACADVL
ACOT6
ACP1
ACP5
ACSBG2
ACSM5
ACTA1
ACTB
ACTC1
ACTG1
ACTL6A
ACTR1A
ACTR1B
ACVRL1
ACY1
ADAMTS17
ADAMTS7
ADAP2
ADM5
ADO
AES
AGAP2
AGAP5
AGAP6
AGO2
AGO4
AGT
AGTR1
AGXT
AIDA
AIMP2
AKR1D1
AKT1
AKT3
ALB
ALDH7A1
ALDOA
ALDOC
ALK
AMFR
ANAPC11
ANAPC4
ANG
ANK2
ANKLE2
ANKRD2
ANKRD30B
ANKRD36
ANKS3
ANO3
ANP32E
AOAH
AOC1
AP1B1
AP1M1
AP1S3
AP2A1
AP2B1
AP2M1
AP5B1
APCS
APEX1
APEX2
APLNR
APOA1
APOE
APOH
APOL6
APP
APTX
AQP3
AR
AREG
ARFGEF1
ARG1
ARHGAP11B
ARHGAP15
ARHGAP21
ARHGAP9
ARHGDIA
ARHGEF1
ARHGEF7
ARID1A
ARID3A
ARIH1
ARIH2
ARL3
ARPP19
ARRB1
ARSF
ASB16
ASB2
ASH2L
ASPDH
ATAT1
ATF1
ATF3
ATF4
ATG3
ATM
ATP11B
ATP2A1
ATP5C1
ATP5F1
ATP5H
ATP6V0A1
ATP6V0D1
ATP6V1A
ATP6V1B2
ATR
ATRAID
ATXN7L2
AUNIP
AURKA
AURKB
AVEN
AXIN1
B2M
BACH1
BAD
BAG1
BAG4
BAG5
BAG6
BAIAP2
BAIAP2L1
BAIAP3
BAK1
BANK1
BANP
BARD1
BARHL2
BAX
BCAP31
BCAS1
BCCIP
BCL10
BCL2
BCL2L1
BCL2L12
BCORL1
BDKRB2
BECN1
BGN
BID
BIRC2
BIRC3
BLM
BMI1
BMP1
BMX
BPIFC
BPTF
BRAF
BRAP
BRCA1
BRCA2
BRCC3
BRD1
BRD4
BRE
BRF1
BRIP1
BRMS1L
BRPF1
BRSK1
BST2
BTD
BTG4
BTK
BTLA
BTRC
C11orf21
C11orf74
C15orf40
C15orf54
C16orf58
C17orf89
C20orf194
C20orf196
C22orf46
C2CD4A
C5orf47
C5orf52
C6
C6orf136
C6orf52
C6orf89
C8orf44
C9orf153
C9orf57
C9orf92
CA12
CABLES1
CABLES2
CACNB3
CACNB4
CACYBP
CADM1
CADM2
CALCRL
CALHM2
CALM1
CALN1
CALR
CAMK2A
CAMK2B
CAMK2D
CAMLG
CANX
CAPN8
CAPZA2
CARD16
CARM1
CASKIN1
CASP10
CASP2
CASP3
CASP7
CASP8
CATSPERD
CATSPERG
CAV1
CBL
CBLB
CBLC
CBLN3
CBWD5
CBX4
CCAR1
CCDC107
CCDC173
CCDC28A
CCDC3
CCDC39
CCDC53
CCDC77
CCDC8
CCDC93
CCK
CCL2
CCL22
CCL24
CCL25
CCNA2
CCNB3
CCNDBP1
CCNE1
CCNG1
CCNH
CCNI
CCP110
CCR4
CCR5
CCRL2
CD14
CD160
CD1D
CD2
CD22
CD247
CD274
CD28
CD2AP
CD38
CD3D
CD3E
CD3EAP
CD3G
CD4
CD40
CD40LG
CD44
CD47
CD48
CD5
CD58
CD69
CD7
CD70
CD72
CD79A
CD79B
CD80
CD82
CD86
CD8A
CDC14A
CDC14B
CDC37
CDC42
CDC42EP2
CDC42EP3
CDC42EP5
CDC42SE1
CDC45
CDC7
CDC73
CDCA2
CDCP2
CDH1
CDHR1
CDHR4
CDIPT
CDK1
CDK11B
CDK2
CDK20
CDK5
CDK7
CDK8
CDK9
CDKN1A
CDKN1B
CDKN2A
CDKN2AIP
CDR2
CDS1
CDYL
CEACAM1
CEACAM5
CEBPZ
CELF5
CENPH
CEP72
CEP95
CERS2
CETN3
CFDP1
CFLAR
CFP
CHCHD3
CHCHD4
CHCHD7
CHD3
CHD8
CHEK1
CHEK2
CHMP3
CHMP7
CHP2
CHST15
CHUK
CILP
CISH
CLDN22
CLDN25
CLEC2A
CLEC2B
CLECL1
CLIP3
CLPSL2
CLSTN1
CLTC
CMC4
CMTM6
CNNM4
CNOT6
CNP
CNTN1
CNTRL
COCH
COG4
COG6
COL17A1
COL18A1
COL25A1
COL2A1
COL5A1
COLEC12
COMTD1
COPB1
COPB2
COPG1
COPS2
COPS3
COPS5
COPS7A
COPZ1
COQ4
COQ9
CORO1A
CORO1C
COX20
COX5A
COX5B
COX6A1
COX6B1
COX6C
COX7A2
COX7A2L
COX7C
CPSF4
CPXM2
CRADD
CREB1
CREBBP
CRK
CRKL
CRMP1
CRY2
CRYAB
CRYZL1
CSDE1
CSF1
CSF2
CSF2RA
CSF2RB
CSF3
CSF3R
CSN2
CSN3
CSNK1A1
CSNK1D
CSNK2A1
CSNK2A2
CSNK2B
CST4
CSTA
CTBP1
CTCF
CTDP1
CTDSP2
CTLA4
CTNNA2
CTNNB1
CTNND1
CTSC
CUL1
CUL3
CUL4A
CUL5
CUL7
CUL9
CUX1
CWC15
CXADR
CXCL1
CXCR4
CXCR6
CYB5D1
CYC1
CYP19A1
CYP4F2
CYTH1
CYTH3
DAAM2
DAB1
DAB2IP
DAND5
DAP3
DAPK1
DAXX
DBN1
DBNL
DBR1
DCN
DCTN2
DDB1
DDR1
DDX49
DDX58
DEAF1
DEDD
DEDD2
DEFA4
DEFB108B
DEK
DERL1
DGKA
DGKZ
DHCR24
DHFR
DHRS4L2
DHX16
DLG2
DLG4
DLGAP3
DMP1
DMRTC1B
DMTF1
DNAJA3
DNAJB1
DNAJB6
DNAJB8
DNAJC5
DNASE1L3
DNMBP
DNMT1
DNTTIP2
DOC2A
DOCK4
DOHH
DOK1
DPP4
DRAXIN
DSC2
DSCR3
DSCR4
DSG2
DTL
DTNBP1
DUSP14
DYNLL1
DYNLL2
DYRK1A
E2F1
E4F1
EBI3
ECHDC3
ECSIT
EEA1
EEF1A1
EEF1B2
EEF2
EFCAB14
EFEMP2
EFNA3
EGFR
EGR1
EHMT1
EHMT2
EIF1AX
EIF2AK2
EIF2S1
EIF2S2
EIF3B
EIF3I
EIF4A3
EIF5A2
ELAVL1
ELK1
ELL
ELMO3
ELOF1
ELOVL6
ELP2
ELP5
EMC4
ENPP1
ENSA
EP300
EP400
EPB42
EPHA3
EPOR
EPS15
EPS15L1
EPS8L3
EQTN
ERBB2
ERBB2IP
ERBB4
ERCC2
ERCC3
ERCC6
ERCC8
ERLIN2
ERMP1
ESD
ESR1
ETHE1
ETS1
ETS2
ETV1
EWSR1
EXOG
EZR
FAAH2
FADD
FAF1
FAF2
FAIM2
FAM104A
FAM111A
FAM168A
FAM178B
FAM200B
FAM208B
FAM216B
FAM222B
FAM47C
FAM50A
FAM60A
FAM86B1
FAM86B2
FAM86C1
FAM98B
FAM9A
FARSA
FAS
FASLG
FASN
FAXDC2
FBF1
FBXO11
FBXO4
FBXO42
FBXO45
FBXO47
FBXW11
FCGR1A
FCGR2A
FCGR3A
FCGR3B
FCHO2
FCN1
FCRL3
FGF11
FGF4
FGFR1
FGG
FGR
FICD
FIP1L1
FKBP1A
FKBP3
FLII
FMOD
FN1
FNBP1
FNTA
FOXM1
FOXP3
FOXQ1
FPGS
FPR3
FSHB
FTMT
FTSJ3
FUT1
FYB
FYN
G3BP1
G3BP2
G6PD
GAB2
GABARAPL1
GABBR1
GABPA
GANAB
GAPDH
GARS
GAST
GATAD1
GBA
GEMIN4
GET4
GFRA2
GHR
GLG1
GLTSCR2
GLUL
GMIP
GNA11
GNAO1
GNAT2
GNB1
GNB2
GNB2L1
GNB3
GNL3
GNL3L
GNPTAB
GOLGA2
GOLGA6L4
GOLGA8A
GP1BA
GPR162
GPR35
GPR52
GPRC5D
GPS1
GPS2
GPSM2
GPX8
GRAP
GRAP2
GRB10
GRB2
GRK1
GRK5
GRK6
GSK3B
GSS
GSTA5
GSTCD
GSTT2
GTF2A1
GTF2F1
GTF2H1
GTF2H5
GTF2I
GUCA1A
GZMA
GZMB
H2AFV
H2AFX
H3F3A
HABP4
HAUS4
HAUS7
HBS1L
HCFC1
HCFC1R1
HCK
HDAC1
HDAC2
HDAC4
HDAC5
HDAC6
HDAC7
HDAC9
HDC
HEATR5B
HECA
HECTD2
HECTD3
HECW1
HECW2
HERPUD1
HES3
HEXIM1
HFE
HGF
HGS
HHEX
HIC2
HIF1A
HINFP
HIPK1
HIPK2
HIPK3
HIST1H1A
HIST1H1B
HIST1H2AE
HIST1H2BF
HIST1H2BK
HIST1H2BO
HIST1H3A
HIST2H2AB
HIST2H2AC
HIST2H2BE
HIST2H3C
HIST3H3
HIST4H4
HIVEP1
HK1
HLA-A
HLA-B
HLA-C
HLA-DRB1
HLA-E
HLA-G
HMGA1
HMGB1
HMGB2
HNF1A
HNF4A
HNRNPA1L2
HNRNPA2B1
HNRNPAB
HNRNPD
HNRNPH2
HNRNPK
HOXA4
HOXB1
HOXB3
HOXC6
HOXD10
HOXD11
HOXD3
HOXD8
HOXD9
HPR
HRAS
HS3ST5
HSP90AA1
HSP90AB1
HSPA1A
HSPA1B
HSPA4
HSPA5
HSPA8
HSPA9
HSPB1
HSPB2
HSPB6
HSPB8
HSPE1
HSPG2
HTR2A
HTT
HUWE1
IARS
IBA57
IBTK
ICAM1
ICAM2
ICAM5
IDNK
IER2
IFI16
IFI6
IFIT3
IFNA1
IFNA16
IFNA8
IFNAR2
IFNGR1
IFNGR2
IGF1R
IGFL2
IGHMBP2
IKBKAP
IKBKB
IKBKE
IKBKG
IKZF3
IKZF4
IL10
IL10RA
IL12B
IL12RB2
IL13
IL15
IL17C
IL18
IL1R1
IL1RAP
IL1RL1
IL2
IL21R
IL27RA
IL2RA
IL2RB
IL2RG
IL33
IL4
IL4R
IL5
IL5RA
IL6ST
IL9R
IMMT
IMPA1
INA
ING1
ING2
ING3
ING4
ING5
INO80C
INPP4B
INSR
INTS3
INTS6
IPMK
IPO11
IRAK1
IRAK2
IRAK3
IRAK4
IRF1
IRF5
IRF7
IRF8
IRF9
IRS1
IRS2
ITCH
ITGA2B
ITGAL
ITGAM
ITGB1
ITGB2
ITGB3
ITGB7
ITK
ITPK1
ITSN1
ITSN2
IVNS1ABP
JAK1
JAK2
JAK3
KALRN
KAT2A
KAT2B
KAT5
KAT6A
KAT7
KAT8
KATNA1
KCNA1
KCNA3
KCNAB1
KCNAB2
KCNC4
KCNH2
KCNH8
KCNK5
KCNMA1
KCNRG
KCTD20
KDM1A
KDM4D
KEAP1
KHDRBS1
KHNYN
KIAA1191
KIAA1324
KIAA1683
KIAA2022
KIF11
KIF12
KIF1B
KIR3DL2
KISS1
KIT
KLF6
KLHL4
KLK3
KLRC1
KLRC2
KLRC3
KLRD1
KLRG1
KMT2A
KMT2E
KPNA1
KPNA2
KPNA4
KPNB1
KRAS
KRIT1
KRT18
KRT6C
KRTAP19-6
KRTAP24-1
KRTCAP2
L3MBTL1
LACTB
LAD1
LAIR1
LAMP2
LAMTOR5
LANCL3
LAT
LATS2
LBR
LCE3C
LCE3E
LCK
LCP2
LEKR1
LGALS1
LGALS2
LGALS3
LGALS3BP
LHX6
LILRB1
LILRB2
LILRB5
LLGL1
LMAN1
LMLN
LMNA
LNX1
LRR1
LRRC23
LRRCC1
LRRFIP1
LRRFIP2
LRRK2
LRRTM4
LRTM2
LSAMP
LSM5
LTA
LTB
LTBP1
LTK
LUC7L
LY6G6C
LY96
LYN
LYRM1
LYRM9
MACC1
MACROD2
MAD1L1
MAD2L1
MADCAM1
MADD
MAFK
MAGEA1
MAGEA2
MAGEA4
MAGED2
MAGEH1
MAP1A
MAP1B
MAP1LC3A
MAP2
MAP2K1
MAP3K1
MAP3K5
MAP3K7
MAP3K8
MAP4
MAP4K2
MAP6
MAP7D1
MAP9
MAPK1
MAPK10
MAPK11
MAPK14
MAPK3
MAPK8
MAPK8IP3
MAPK9
MAPT
MARK1
MARK2
MARS
MAS1L
MAU2
MAVS
MBD3L5
MBD4
MBD6
MBTPS2
MCCD1
MCM10
MDC1
MDH1
MDK
MDM2
MDM4
MECP2
MED1
MED12
MED13L
MED14
MED16
MED17
MED21
MED24
MED25
MEF2C
MEF2D
MEN1
MEOX2
MEP1B
MESP1
METAP1
METAP2
METRNL
MFAP1
MGST3
MIA
MICA
MICB
MIF
MIPOL1
MITF
MKRN1
MLANA
MLLT4
MMP11
MMP14
MMP2
MMP26
MMP7
MMP9
MMRN1
MNAT1
MPDZ
MPLKIP
MPP2
MPP4
MR1
MRPL27
MRPL48
MRPS2
MRTO4
MS4A1
MS4A2
MS4A3
MSH2
MSH6
MSL2
MSN
MSRB1
MT1B
MT1G
MTA1
MTA2
MTCH2
MTOR
MTX1
MUC1
MUC16
MUC20
MUL1
MUS81
MYC
MYD88
MYF6
MYH1
MYH10
MYL12B
MYL5
MYO10
MYO15A
MYO5A
MYOC
NAALAD2
NABP2
NANOS1
NANOS2
NANS
NCAM1
NCAN
NCF1
NCK1
NCK2
NCKAP1
NCKIPSD
NCL
NCOA1
NCOA3
NCOA6
NCOR1
NCR3LG1
NDN
NDST3
NDUFA10
NDUFA11
NDUFA12
NDUFA13
NDUFA2
NDUFA5
NDUFA6
NDUFA8
NDUFA9
NDUFAF5
NDUFAF6
NDUFB10
NDUFB11
NDUFB3
NDUFB4
NDUFB5
NDUFB6
NDUFB7
NDUFB8
NDUFB9
NDUFC2
NDUFS1
NDUFS2
NDUFS3
NDUFS4
NDUFS5
NDUFS7
NDUFS8
NDUFV1
NDUFV2
NEDD4
NEK2
NENF
NF1
NFATC1
NFATC2
NFKB1
NFKBIA
NFYA
NFYB
NHLRC3
NID2
NIP7
NIPBL
NIT2
NKX6-3
NLGN3
NMD3
NME1
NME1-NME2
NOC2L
NOD1
NOL3
NOP56
NOS1
NOS1AP
NOS2
NOSIP
NOTCH1
NOTCH4
NPAS4
NPIPA5
NPM1
NPPC
NQO1
NQO2
NR0B2
NR2C1
NR2F6
NR3C1
NR4A1
NRAS
NRG1
NSF
NSMAF
NSUN6
NTM
NTNG1
NUB1
NUDT1
NUDT10
NUDT5
NUDT8
NUMB
NUP153
NUP35
NUP54
NXNL1
OCEL1
OCLN
OPA1
OPCML
OPRK1
OR10G8
OR10H3
OR13C5
OR1J1
OR2A12
OR2D3
OR2J2
OR2T3
OR2T35
OR51I1
OR52I2
OR5A2
OR5AR1
OR5C1
OR6B3
OR6C3
OR7A17
OR7G3
OR8D1
OR8D4
OR8I2
OS9
OSBPL10
OSBPL9
OSTF1
OTC
OTUB1
OTUD6A
OTX2
PABPC1
PACSIN2
PADI4
PAEP
PAG1
PAGE2
PAGE2B
PAICS
PAK1IP1
PAK3
PALM
PAM16
PAN2
PARD3
PARD6A
PARK2
PARK7
PARP1
PCDHB15
PCDHB5
PCGF3
PCNA
PDCD1
PDCD10
PDCD1LG2
PDCD2L
PDCD5
PDCD6
PDCD7
PDE6D
PDGFD
PDHA2
PDIA2
PDIA3
PDK1
PDLIM7
PDPN
PDPR
PDZD2
PEF1
PELI1
PEX13
PEX2
PGR
PHB
PHB2
PHF1
PHF20
PHLDA2
PIAS1
PIAS2
PIGB
PIK3CA
PIK3CD
PIK3CG
PIK3R1
PIK3R2
PIN1
PINK1
PIP4K2B
PIRT
PKD2
PLA2G4B
PLAC8
PLAC8L1
PLAGL1
PLAT
PLAU
PLAUR
PLCB2
PLCB3
PLCB4
PLCG1
PLD1
PLD3
PLEKHG4B
PLG
PLIN1
PLK1
PLK2
PLK3
PLXNB1
PMAIP1
PMFBP1
PML
POLA1
POLDIP3
POLE
POLR1A
POLR2A
POLR3F
POMP
POR
PORCN
POTEF
POU2F1
POU5F1
PPARA
PPARGC1A
PPIA
PPP1CA
PPP1CB
PPP1CC
PPP1R13B
PPP1R13L
PPP2R1B
PPP2R3A
PPP2R4
PPP2R5A
PPP4C
PPP4R1
PPWD1
PRAM1
PRAP1
PRDM2
PRDX1
PREX1
PRF1
PRG2
PRIM1
PRKCB
PRKCD
PRKCDBP
PRKCSH
PRKCZ
PRKD1
PRKDC
PRKRA
PRKRIR
PRLR
PRMT1
PRMT2
PRMT3
PRMT5
PROKR1
PROM2
PRPF40A
PRR25
PRSS36
PRTN3
PSEN1
PSMA1
PSMA2
PSMA3
PSMA4
PSMA5
PSMA6
PSMA7
PSMB1
PSMB10
PSMB2
PSMB3
PSMB4
PSMB5
PSMB6
PSMB7
PSMB8
PSMB9
PSMC2
PSMC3
PSMC5
PSMD1
PSMD10
PSMD2
PSMD4
PSMD7
PSME1
PSME2
PSME3
PSTPIP2
PTAFR
PTBP3
PTEN
PTF1A
PTGER1
PTGS1
PTGS2
PTK2
PTK2B
PTMA
PTPN1
PTPN11
PTPN12
PTPN13
PTPN18
PTPN22
PTPN6
PTPRC
PTPRCAP
PTPRK
PTPRZ1
PTRH1
PTTG1
PTX3
PUM2
PVR
PVRL2
PXDN
PXN
PZP
QPRT
RAB11FIP4
RAB21
RAB3A
RAB41
RAB44
RAB5A
RAB8A
RABAC1
RABGEF1
RAC1
RAC2
RAC3
RAD1
RAD21
RAD23A
RAD23B
RAD51
RAD52
RAE1
RAET1E
RAET1G
RAET1L
RAF1
RAG1
RAG2
RALA
RALBP1
RALGDS
RANBP2
RAP1GDS1
RARA
RARRES3
RASA1
RASD1
RASGRF1
RASGRF2
RASIP1
RASL11A
RASSF1
RASSF2
RASSF3
RASSF5
RB1
RB1CC1
RBBP5
RBBP8
RBCK1
RBM15
RBM18
RBM22
RBM25
RBX1
RC3H1
RCHY1
RCSD1
RECQL4
REL
RELA
RELN
REPS1
REXO2
RFC1
RFFL
RFK
RFT1
RFWD2
RFWD3
RFX8
RGL1
RGL2
RGL4
RGPD1
RGS14
RGS16
RHBDD3
RHEB
RHEBL1
RHOA
RIMBP3B
RIMBP3C
RIN1
RING1
RIOK2
RIPK1
RIPK2
RIPK3
RIPPLY1
RMDN3
RNASE1
RNF10
RNF115
RNF128
RNF135
RNF2
RNF20
RNF216
RNF220
RNF31
RNF34
RNF41
RNF43
RNLS
RNPS1
ROM1
RORC
RPA1
RPL10
RPL10A
RPL11
RPL13
RPL13A
RPL18A
RPL21
RPL23
RPL23A
RPL24
RPL26
RPL34
RPL35A
RPL36
RPL36A
RPL37A
RPL38
RPL5
RPL7A
RPL7L1
RPL8
RPL9
RPLP0
RPP38
RPRD2
RPS10
RPS18
RPS2
RPS20
RPS23
RPS25
RPS26
RPS27
RPS3
RPS3A
RPS7
RPSA
RRAS2
RRM2
RRM2B
RRP12
RTF1
RYBP
S100A4
S100A9
S100B
S100G
SACM1L
SAMD4B
SAMM50
SAMSN1
SAP30
SAR1B
SARM1
SBK2
SCAMP4
SCD
SCMH1
SCN11A
SDC2
SDCBP2
SDHA
SEC11A
SEC14L2
SEC14L3
SEC61A1
SEL1L
SELE
SELL
SELP
SELPLG
SEMA3C
SEMA4D
SEMA6B
SENP3
SEPP1
SEPSECS
SEPT2
SEPT4
SEPT6
SERBP1
SERPINA1
SERPINB9
SERPINE3
SERPING1
SERPINH1
SET
SETD2
SETD6
SETD7
SETD8
SETDB1
SFN
SGCD
SGMS1
SGSH
SH2B1
SH2B2
SH2D7
SH3BP1
SH3BP2
SH3GL3
SH3KBP1
SH3PXD2A
SH3PXD2B
SH3RF2
SHARPIN
SHB
SHBG
SHC1
SHISA4
SHISA5
SHOC2
SIAH1
SIAH2
SIGIRR
SIGLEC7
SIGMAR1
SIN3A
SIN3B
SIRPA
SIRT1
SIRT3
SIT1
SIVA1
SKA3
SKAP1
SKAP2
SKI
SKP2
SLA
SLA2
SLAMF1
SLAMF6
SLAMF7
SLBP
SLC16A7
SLC19A1
SLC1A2
SLC1A3
SLC1A7
SLC24A4
SLC25A1
SLC25A11
SLC25A12
SLC25A13
SLC25A22
SLC25A3
SLC25A51
SLC2A3
SLC35B3
SLC35E3
SLC36A3
SLC38A4
SLC44A4
SLC4A1AP
SLC4A7
SLC4A8
SLC5A9
SLC6A2
SLC6A20
SLC6A3
SLC6A4
SLC7A6OS
SLC9A3R1
SLURP1
SLX4
SMAD1
SMAD2
SMAD3
SMAD6
SMAD7
SMARCA4
SMARCB1
SMARCC1
SMARCD1
SMC2
SMC5
SMG1
SMN1
SMOC2
SMPDL3A
SMURF1
SMYD2
SNAI1
SNAI2
SNAP91
SNCA
SNCAIP
SNCB
SNIP1
SNRPB
SNRPE
SNRPF
SNTA1
SNX17
SNX18
SNX33
SNX9
SOCS1
SOCS3
SOD2
SORBS3
SOS1
SOX10
SOX4
SOX8
SP1
SP2
SP3
SPAG1
SPCS2
SPDYE3
SPI1
SPIN1
SPINK5
SPN
SPNS1
SPON2
SPRED1
SPRY2
SPSB1
SPSB2
SPSB4
SPTA1
SPTAN1
SPTB
SPTBN1
SQLE
SQSTM1
SRC
SRCAP
SRCIN1
SRGAP1
SRGAP2
SRGAP3
SRGN
SRI
SRL
SRP54
SRPK1
SRSF1
SRSF2
SSTR4
ST20
ST20-MTHFS
ST8SIA6
STAM
STAM2
STAP1
STAP2
STARD7
STAT1
STAT3
STAT4
STAT5A
STAT5B
STAT6
STK11
STK11IP
STK32A
STK38
STUB1
STX12
STX17
STX1A
STXBP1
STXBP3
SUB1
SULT1A1
SULT1A2
SUMO1
SUN3
SUPT16H
SUPT3H
SUPT5H
SUPT6H
SUPT7L
SUPV3L1
SYCN
SYK
SYN1
SYNGAP1
SYP
SYT14
SYT2
SYVN1
TAB1
TAB2
TAC4
TADA1
TADA2A
TADA3
TAF1
TAF10
TAF11
TAF1A
TAF1B
TAF1C
TAF3
TAF5
TAF5L
TAF6
TAF9
TANC2
TANK
TAOK2
TAP1
TAP2
TAPBP
TAT
TBC1D15
TBC1D16
TBC1D23
TBCA
TBK1
TBP
TCEAL7
TCEB1
TCF21
TDG
TDP2
TDRD3
TEC
TEK
TEP1
TESC
TET3
TEX30
TFAM
TFAP2A
TFAP2C
TFDP1
TFRC
TGFA
TGFB2
TGFBRAP1
TGIF2LX
TGM1
THBS1
THRA
THRAP3
THRB
THY1
TIAM1
TICAM1
TICAM2
TIMM9
TINAGL1
TIRAP
TJAP1
TJP3
TLE1
TLE4
TLK1
TLN1
TLR1
TLR10
TLR2
TLR3
TLR4
TLR5
TLR9
TM2D1
TM4SF1
TM9SF2
TMCO4
TMED9
TMEM105
TMEM119
TMEM125
TMEM14C
TMEM150C
TMEM151A
TMEM158
TMEM164
TMEM170A
TMEM230
TMEM236
TMEM258
TMEM39A
TMEM50A
TMEM57
TMEM64
TMEM67
TMEM74
TMEM87A
TMEM8B
TMOD2
TMSB10
TNF
TNFAIP2
TNFAIP3
TNFRSF10A
TNFRSF10B
TNFRSF10C
TNFRSF10D
TNFRSF11B
TNFRSF13B
TNFRSF14
TNFRSF18
TNFRSF1A
TNFRSF1B
TNFRSF4
TNFRSF6B
TNFRSF9
TNFSF10
TNFSF11
TNFSF13
TNFSF14
TNFSF15
TNFSF9
TNIK
TNIP1
TNRC6B
TOLLIP
TOMM22
TOMM40
TOP1
TOP2A
TOP2B
TOPORS
TOR1A
[truncated: 231 more rows]
