# Supplementary material for: Integration of single sample and population analysis for understanding immune evasion mechanisms of lung cancer
Source: NPJ Syst Biol Appl. 2023 Feb 10;9:4. doi: 10.1038/s41540-023-00267-8 (PMC9918494; doi:10.1038/s41540-023-00267-8)
Supplement: Supplementary file 5 — Supplementary Data 3 [file 41540_2023_267_MOESM5_ESM.xlsx]

## Sheet: 492 TCGA samples
Sample	Cluster
TCGA-55-7816-01	1
TCGA-55-7911-01	1
TCGA-L9-A7SV-01	1
TCGA-49-AAR9-01	1
TCGA-55-7727-01	1
TCGA-86-6562-01	1
TCGA-69-7979-01	1
TCGA-62-A46U-01	1
TCGA-64-1679-01	1
TCGA-55-8507-01	1
TCGA-78-7143-01	1
TCGA-86-8278-01	1
TCGA-J2-8192-01	1
TCGA-62-8394-01	1
TCGA-55-8510-01	1
TCGA-50-5068-01	1
TCGA-71-6725-01	1
TCGA-71-8520-01	1
TCGA-69-7760-01	1
TCGA-49-4505-01	1
TCGA-44-A47B-01	1
TCGA-L9-A8F4-01	1
TCGA-55-8302-01	1
TCGA-55-7903-01	1
TCGA-44-8117-01	1
TCGA-67-3771-01	1
TCGA-75-6203-01	1
TCGA-86-8075-01	1
TCGA-49-6744-01	1
TCGA-NJ-A4YG-01	1
TCGA-97-7547-01	1
TCGA-05-4410-01	1
TCGA-50-8457-01	1
TCGA-05-4390-01	1
TCGA-05-4405-01	1
TCGA-55-7907-01	1
TCGA-55-8087-01	1
TCGA-44-6777-01	1
TCGA-49-4490-01	1
TCGA-49-4501-01	1
TCGA-44-7667-01	1
TCGA-78-7159-01	1
TCGA-44-3396-01	1
TCGA-44-6775-01	1
TCGA-44-7660-01	1
TCGA-55-A493-01	1
TCGA-73-7498-01	1
TCGA-L9-A444-01	1
TCGA-44-3919-01	1
TCGA-55-1595-01	1
TCGA-95-7948-01	1
TCGA-44-3918-01	1
TCGA-86-8074-01	1
TCGA-78-7163-01	1
TCGA-95-7562-01	1
TCGA-55-6543-01	1
TCGA-44-2665-01	1
TCGA-86-7953-01	1
TCGA-55-7994-01	1
TCGA-38-4629-01	1
TCGA-86-8055-01	1
TCGA-J2-A4AG-01	1
TCGA-55-7725-01	1
TCGA-O1-A52J-01	1
TCGA-44-6774-01	1
TCGA-78-8655-01	1
TCGA-55-6968-01	1
TCGA-55-8097-01	1
TCGA-55-8207-01	1
TCGA-44-7661-01	1
TCGA-44-2657-01	1
TCGA-67-6217-01	1
TCGA-55-6982-01	1
TCGA-55-8089-01	1
TCGA-86-8073-01	1
TCGA-55-8096-01	1
TCGA-97-7937-01	1
TCGA-67-3770-01	1
TCGA-86-7714-01	1
TCGA-86-A4JF-01	1
TCGA-MP-A4TC-01	1
TCGA-99-7458-01	1
TCGA-44-2668-01	1
TCGA-55-7227-01	1
TCGA-55-6981-01	1
TCGA-97-7938-01	1
TCGA-MP-A4T9-01	1
TCGA-97-7546-01	1
TCGA-91-6835-01	1
TCGA-50-5946-01	1
TCGA-75-6214-01	1
TCGA-97-7554-01	1
TCGA-62-A46R-01	1
TCGA-62-A46V-01	1
TCGA-38-7271-01	1
TCGA-49-AARE-01	1
TCGA-78-7539-01	1
TCGA-73-4668-01	1
TCGA-44-2659-01	1
TCGA-91-6828-01	1
TCGA-55-A4DG-01	1
TCGA-50-5941-01	1
TCGA-86-8358-01	1
TCGA-55-7281-01	1
TCGA-62-8395-01	1
TCGA-97-8547-01	1
TCGA-55-A48Z-01	1
TCGA-55-6712-01	1
TCGA-MP-A4TK-01	1
TCGA-97-8172-01	1
TCGA-86-8671-01	1
TCGA-44-A4SU-01	1
TCGA-05-4424-01	1
TCGA-69-7973-01	1
TCGA-95-7043-01	1
TCGA-49-4488-01	1
TCGA-44-2662-01	1
TCGA-05-4398-01	1
TCGA-69-7765-01	1
TCGA-MP-A4SW-01	1
TCGA-50-5935-01	1
TCGA-62-8402-01	1
TCGA-73-4662-01	1
TCGA-55-8514-01	1
TCGA-97-A4M1-01	1
TCGA-75-6207-01	1
TCGA-53-7626-01	1
TCGA-05-4426-01	1
TCGA-44-7662-01	1
TCGA-55-8508-01	1
TCGA-MP-A4T6-01	1
TCGA-55-A491-01	1
TCGA-55-6979-01	1
TCGA-MP-A4T4-01	1
TCGA-86-6851-01	1
TCGA-MN-A4N4-01	1
TCGA-55-A57B-01	1
TCGA-44-8119-01	1
TCGA-NJ-A7XG-01	1
TCGA-95-7567-01	1
TCGA-73-4658-01	1
TCGA-97-A4M0-01	1
TCGA-55-6980-01	1
TCGA-55-7576-01	1
TCGA-L4-A4E5-01	1
TCGA-86-A456-01	1
TCGA-86-8668-01	1
TCGA-95-7039-01	1
TCGA-44-8120-01	1
TCGA-69-A59K-01	1
TCGA-50-5049-01	1
TCGA-55-A4DF-01	1
TCGA-44-2666-01	1
TCGA-MN-A4N5-01	1
TCGA-67-6216-01	1
TCGA-78-7145-01	1
TCGA-55-7995-01	1
TCGA-38-4628-01	1
TCGA-73-4676-01	2
TCGA-78-7158-01	2
TCGA-44-4112-01	2
TCGA-80-5611-01	2
TCGA-55-8205-01	2
TCGA-05-4397-01	2
TCGA-99-8033-01	2
TCGA-91-6849-01	2
TCGA-64-5781-01	2
TCGA-64-5815-01	2
TCGA-86-8672-01	2
TCGA-38-4625-01	2
TCGA-64-5775-01	2
TCGA-55-6986-01	2
TCGA-91-6847-01	2
TCGA-35-4122-01	2
TCGA-78-7146-01	2
TCGA-NJ-A4YQ-01	2
TCGA-44-2656-01	2
TCGA-55-6972-01	2
TCGA-78-8648-01	2
TCGA-50-6595-01	2
TCGA-55-A490-01	2
TCGA-75-5125-01	2
TCGA-44-6778-01	2
TCGA-78-8662-01	2
TCGA-50-5939-01	2
TCGA-53-7624-01	2
TCGA-91-6848-01	2
TCGA-55-6642-01	2
TCGA-99-AA5R-01	2
TCGA-75-6212-01	2
TCGA-78-8640-01	2
TCGA-73-4666-01	2
TCGA-55-8506-01	2
TCGA-49-6761-01	2
TCGA-4B-A93V-01	2
TCGA-91-6836-01	2
TCGA-MP-A4TI-01	2
TCGA-05-4427-01	2
TCGA-97-8175-01	2
TCGA-50-5931-01	2
TCGA-50-6591-01	2
TCGA-86-8279-01	2
TCGA-97-A4M3-01	2
TCGA-05-4420-01	2
TCGA-95-7944-01	2
TCGA-55-6969-01	2
TCGA-05-4415-01	2
TCGA-L4-A4E6-01	2
TCGA-44-A479-01	2
TCGA-78-7156-01	2
TCGA-64-1678-01	2
TCGA-55-8092-01	2
TCGA-49-6767-01	2
TCGA-91-8499-01	2
TCGA-91-6829-01	2
TCGA-55-7724-01	2
TCGA-67-3773-01	2
TCGA-49-AAR3-01	2
TCGA-75-6206-01	2
TCGA-75-6205-01	2
TCGA-78-7633-01	2
TCGA-91-8496-01	2
TCGA-78-7537-01	2
TCGA-55-8299-01	2
TCGA-55-7574-01	2
TCGA-91-A4BC-01	2
TCGA-55-8301-01	2
TCGA-95-8494-01	2
TCGA-86-8674-01	2
TCGA-55-7815-01	2
TCGA-50-5933-01	2
TCGA-MP-A4T8-01	2
TCGA-86-7701-01	2
TCGA-86-7711-01	2
TCGA-05-5428-01	2
TCGA-50-6590-01	2
TCGA-75-5122-01	2
TCGA-55-6971-01	2
TCGA-49-4487-01	2
TCGA-64-5774-01	2
TCGA-44-6779-01	2
TCGA-78-7155-01	2
TCGA-50-5932-01	2
TCGA-NJ-A4YF-01	2
TCGA-38-4630-01	2
TCGA-05-4417-01	2
TCGA-91-6831-01	2
TCGA-50-5066-01	2
TCGA-86-8054-01	2
TCGA-55-7910-01	2
TCGA-80-5607-01	2
TCGA-38-6178-01	2
TCGA-44-5643-01	2
TCGA-62-8397-01	2
TCGA-62-A472-01	2
TCGA-35-5375-01	2
TCGA-55-7914-01	2
TCGA-64-5779-01	2
TCGA-50-6594-01	2
TCGA-NJ-A4YI-01	2
TCGA-55-7726-01	2
TCGA-35-4123-01	2
TCGA-49-6745-01	3
TCGA-78-7167-01	3
TCGA-44-7659-01	3
TCGA-67-3774-01	3
TCGA-55-8621-01	3
TCGA-95-7947-01	3
TCGA-55-8208-01	3
TCGA-05-4403-01	3
TCGA-86-7713-01	3
TCGA-78-7536-01	3
TCGA-55-8614-01	3
TCGA-55-7283-01	3
TCGA-97-7553-01	3
TCGA-05-5429-01	3
TCGA-69-8453-01	3
TCGA-97-8552-01	3
TCGA-93-A4JP-01	3
TCGA-93-A4JQ-01	3
TCGA-44-7671-01	3
TCGA-78-7542-01	3
TCGA-55-8512-01	3
TCGA-44-5645-01	3
TCGA-55-8616-01	3
TCGA-95-A4VN-01	3
TCGA-50-8459-01	3
TCGA-55-6985-01	3
TCGA-91-8497-01	3
TCGA-50-5942-01	3
TCGA-50-5055-01	3
TCGA-49-AARR-01	3
TCGA-69-8254-01	3
TCGA-97-A4M7-01	3
TCGA-05-4430-01	3
TCGA-38-4627-01	3
TCGA-73-4675-01	3
TCGA-05-5423-01	3
TCGA-55-8090-01	3
TCGA-55-8619-01	3
TCGA-50-8460-01	3
TCGA-86-7954-01	3
TCGA-38-4626-01	3
TCGA-55-6978-01	3
TCGA-97-7941-01	3
TCGA-44-6147-01	3
TCGA-93-A4JN-01	3
TCGA-97-A4LX-01	3
TCGA-55-8511-01	3
TCGA-78-7162-01	3
TCGA-44-2661-01	3
TCGA-NJ-A55A-01	3
TCGA-73-4659-01	3
TCGA-49-AAR0-01	3
TCGA-55-A48X-01	3
TCGA-49-AARN-01	3
TCGA-55-8091-01	3
TCGA-67-3772-01	3
TCGA-69-7980-01	3
TCGA-50-7109-01	3
TCGA-44-7669-01	3
TCGA-44-6148-01	3
TCGA-49-4494-01	3
TCGA-L9-A743-01	3
TCGA-05-4249-01	3
TCGA-S2-AA1A-01	3
TCGA-49-4510-01	3
TCGA-75-5146-01	3
TCGA-55-8206-01	3
TCGA-35-3615-01	3
TCGA-55-6987-01	3
TCGA-93-A4JO-01	3
TCGA-44-3917-01	3
TCGA-55-6983-01	3
TCGA-86-A4P7-01	3
TCGA-MP-A4SV-01	3
TCGA-97-A4M6-01	3
TCGA-86-8056-01	3
TCGA-J2-A4AE-01	3
TCGA-99-8025-01	3
TCGA-97-8177-01	3
TCGA-83-5908-01	3
TCGA-97-7552-01	3
TCGA-73-4677-01	3
TCGA-50-6593-01	3
TCGA-93-7347-01	3
TCGA-62-8399-01	3
TCGA-49-AARO-01	3
TCGA-86-8280-01	3
TCGA-69-8253-01	3
TCGA-44-7672-01	3
TCGA-05-4402-01	3
TCGA-69-7763-01	3
TCGA-73-7499-01	3
TCGA-64-1680-01	3
TCGA-50-5944-01	3
TCGA-86-A4P8-01	3
TCGA-69-7974-01	3
TCGA-62-A46Y-01	3
TCGA-44-A47G-01	3
TCGA-J2-A4AD-01	3
TCGA-44-2655-01	3
TCGA-78-7147-01	3
TCGA-05-4434-01	3
TCGA-86-8076-01	3
TCGA-97-A4M5-01	3
TCGA-75-5126-01	3
TCGA-78-7540-01	3
TCGA-67-4679-01	3
TCGA-J2-8194-01	3
TCGA-49-AAR4-01	3
TCGA-MP-A4TJ-01	3
TCGA-MP-A4T7-01	3
TCGA-75-5147-01	3
TCGA-75-7030-01	3
TCGA-38-4632-01	3
TCGA-MP-A4SY-01	3
TCGA-05-4244-01	3
TCGA-97-A4M2-01	3
TCGA-44-3398-01	3
TCGA-95-8039-01	3
TCGA-50-5045-01	3
TCGA-55-8204-01	3
TCGA-49-AAQV-01	3
TCGA-50-6673-01	3
TCGA-91-6830-01	3
TCGA-44-7670-01	3
TCGA-55-8513-01	3
TCGA-93-7348-01	3
TCGA-75-7025-01	3
TCGA-55-7573-01	3
TCGA-64-1681-01	3
TCGA-05-5425-01	4
TCGA-86-7955-01	4
TCGA-78-7154-01	4
TCGA-44-6146-01	4
TCGA-55-7913-01	4
TCGA-55-6970-01	4
TCGA-73-4670-01	4
TCGA-86-8281-01	4
TCGA-05-4382-01	4
TCGA-50-5930-01	4
TCGA-86-8359-01	4
TCGA-05-4395-01	4
TCGA-86-8669-01	4
TCGA-05-4389-01	4
TCGA-97-8179-01	4
TCGA-05-4396-01	4
TCGA-49-4486-01	4
TCGA-97-8174-01	4
TCGA-55-8094-01	4
TCGA-86-8585-01	4
TCGA-NJ-A55R-01	4
TCGA-05-4432-01	4
TCGA-78-7148-01	4
TCGA-MP-A4TA-01	4
TCGA-44-5644-01	4
TCGA-50-5051-01	4
TCGA-L9-A50W-01	4
TCGA-75-7027-01	4
TCGA-NJ-A55O-01	4
TCGA-49-6743-01	4
TCGA-55-5899-01	4
TCGA-49-4506-01	4
TCGA-55-6975-01	4
TCGA-69-8255-01	4
TCGA-05-4422-01	4
TCGA-86-A4D0-01	4
TCGA-78-7152-01	4
TCGA-62-A471-01	4
TCGA-62-A46S-01	4
TCGA-62-8398-01	4
TCGA-69-7761-01	4
TCGA-55-8615-01	4
TCGA-97-8176-01	4
TCGA-78-7153-01	4
TCGA-97-8171-01	4
TCGA-55-8620-01	4
TCGA-69-7978-01	4
TCGA-MP-A4TD-01	4
TCGA-55-7570-01	4
TCGA-78-7220-01	4
TCGA-44-A4SS-01	4
TCGA-75-7031-01	4
TCGA-05-5715-01	4
TCGA-05-4418-01	4
TCGA-55-7284-01	4
TCGA-55-1596-01	4
TCGA-55-1592-01	4
TCGA-L9-A5IP-01	4
TCGA-53-A4EZ-01	4
TCGA-55-6984-01	4
TCGA-44-6776-01	4
TCGA-67-6215-01	4
TCGA-55-8085-01	4
TCGA-78-7150-01	4
TCGA-05-5420-01	4
TCGA-MP-A5C7-01	4
TCGA-69-7764-01	4
TCGA-05-4433-01	4
TCGA-49-6742-01	4
TCGA-MP-A4TE-01	4
TCGA-50-6592-01	4
TCGA-50-5936-01	4
TCGA-91-6840-01	4
TCGA-91-7771-01	4
TCGA-75-6211-01	4
TCGA-55-8505-01	4
TCGA-78-8660-01	4
TCGA-NJ-A4YP-01	4
TCGA-78-7160-01	4
TCGA-05-4384-01	4
TCGA-MP-A4TF-01	4
TCGA-44-6145-01	4
TCGA-62-A46O-01	4
TCGA-50-5072-01	4
TCGA-55-1594-01	4
TCGA-55-A494-01	4
TCGA-55-A48Y-01	4
TCGA-55-7728-01	4
TCGA-99-8032-01	4
TCGA-78-7161-01	4
TCGA-44-A47A-01	4
TCGA-73-A9RS-01	4
TCGA-95-A4VK-01	4
TCGA-05-4250-01	4
TCGA-93-8067-01	4
TCGA-05-4425-01	4
TCGA-55-8203-01	4
TCGA-38-4631-01	4
TCGA-MP-A4TH-01	4
TCGA-80-5608-01	4

## Sheet: 313 GTEx samples
Sample
GTEX-ZTPG-0926-
GTEX-ZT9X-0326-
GTEX-13NYB-0626
GTEX-13OW6-0826
GTEX-147F3-0726
GTEX-UJMC-0726-
GTEX-13FTY-0126
GTEX-PLZ5-0726-
GTEX-13CF3-0426
GTEX-Q2AG-1026-
GTEX-13O3O-0726
GTEX-13O61-0726
GTEX-146FH-1226
GTEX-NL3G-0526-
GTEX-ZYT6-0526-
GTEX-12WSI-0826
GTEX-145LU-0526
GTEX-145MH-0626
GTEX-11NSD-0326
GTEX-WHSB-0326-
GTEX-QEG5-1126-
GTEX-13YAN-1026
GTEX-12584-1426
GTEX-XMD2-1026-
GTEX-UPK5-1126-
GTEX-13NYS-1626
GTEX-X4XX-1026-
GTEX-145MO-1326
GTEX-T5JC-0826-
GTEX-Q2AI-0526-
GTEX-13FTZ-0526
GTEX-13VXT-1426
GTEX-148VJ-0826
GTEX-13NZ9-0926
GTEX-Y5V5-0826-
GTEX-139T6-0426
GTEX-11ZTS-1226
GTEX-13N11-0326
GTEX-13JVG-1426
GTEX-11PRG-0926
GTEX-QDVJ-0926-
GTEX-13QBU-0726
GTEX-SN8G-0926-
GTEX-ZTTD-1126-
GTEX-OIZH-0526-
GTEX-Q2AH-0426-
GTEX-PLZ6-0426-
GTEX-12696-1026
GTEX-OIZG-0526-
GTEX-U8XE-1426-
GTEX-12WSE-0826
GTEX-P4PQ-0526-
GTEX-1339X-0626
GTEX-R55D-0926-
GTEX-Y8LW-0326-
GTEX-11P7K-0326
GTEX-ZG7Y-1026-
GTEX-ZY6K-0326-
GTEX-X3Y1-0626-
GTEX-ZA64-0326-
GTEX-ZAB4-0626-
GTEX-P44H-1126-
GTEX-13FTX-0326
GTEX-1128S-0726
GTEX-OOBJ-0526-
GTEX-R55G-0826-
GTEX-12WSG-0326
GTEX-VUSG-0926-
GTEX-UPIC-0826-
GTEX-TML8-0326-
GTEX-145MN-0926
GTEX-11TUW-0526
GTEX-T6MN-0826-
GTEX-Y5LM-0726-
GTEX-132NY-1226
GTEX-13OW8-1726
GTEX-13QJ3-1026
GTEX-N7MT-0126-
GTEX-POYW-1226-
GTEX-YEC3-0226-
GTEX-QCQG-0326-
GTEX-WY7C-0426-
GTEX-S4Z8-0426-
GTEX-13PL7-1726
GTEX-OXRL-0526-
GTEX-S7SF-0426-
GTEX-PX3G-0526-
GTEX-ZZPT-1326-
GTEX-OXRO-0326-
GTEX-13O3Q-0526
GTEX-111CU-0326
GTEX-X5EB-0426-
GTEX-148VI-0226
GTEX-Y8E4-0526-
GTEX-POMQ-0526-
GTEX-144GM-0126
GTEX-QESD-0626-
GTEX-ZVT3-0926-
GTEX-OXRP-0526-
GTEX-SUCS-0626-
GTEX-13N2G-0826
GTEX-QMR6-1926-
GTEX-1497J-0326
GTEX-146FQ-0926
GTEX-ZE7O-0826-
GTEX-11EMC-0126
GTEX-QEG4-0526-
GTEX-1122O-0126
GTEX-RVPV-1726-
GTEX-Q734-0626-
GTEX-145MF-0726
GTEX-QXCU-0626-
GTEX-12WSL-1026
GTEX-111VG-0726
GTEX-111YS-0626
GTEX-R55C-0526-
GTEX-11NUK-0826
GTEX-12WSD-0826
GTEX-13O3P-1026
GTEX-QV44-0926-
GTEX-X4XY-1026-
GTEX-11DXX-0626
GTEX-132QS-0726
GTEX-ZLWG-0626-
GTEX-131YS-0926
GTEX-WFG8-0926-
GTEX-OHPK-0526-
GTEX-Y111-1026-
GTEX-QDT8-0926-
GTEX-139YR-0926
GTEX-13OVG-0326
GTEX-ZDYS-0426-
GTEX-WFG7-0526-
GTEX-131XW-1126
GTEX-RUSQ-0626-
GTEX-11EI6-0826
GTEX-XQ3S-0926-
GTEX-144GO-0226
GTEX-11DXZ-0726
GTEX-ZT9W-0726-
GTEX-11P81-0226
GTEX-XYKS-0526-
GTEX-13VXU-2726
GTEX-UJHI-0726-
GTEX-T6MO-0426-
GTEX-XUJ4-1426-
GTEX-13PVQ-0926
GTEX-13OVH-1026
GTEX-13111-0426
GTEX-XOT4-1426-
GTEX-ZDTT-0926-
GTEX-X4EP-0526-
GTEX-13U4I-1426
GTEX-ZYY3-0926-
GTEX-P78B-0926-
GTEX-14DAR-0226
GTEX-1211K-0826
GTEX-YJ8O-1826-
GTEX-YB5E-0726-
GTEX-13D11-0326
GTEX-WHPG-1426-
GTEX-T2IS-0526-
GTEX-YF7O-0626-
GTEX-13S86-0626
GTEX-Y3IK-0626-
GTEX-WYVS-0526-
GTEX-1477Z-0626
GTEX-RN64-1226-
GTEX-131XF-1026
GTEX-S33H-0626-
GTEX-ZYFG-0226-
GTEX-U412-0826-
GTEX-XV7Q-0426-
GTEX-14ABY-1126
GTEX-OOBK-0526-
GTEX-S32W-0326-
GTEX-RM2N-0426-
GTEX-13G51-0426
GTEX-145LS-1226
GTEX-RWSA-1126-
GTEX-O5YW-0526-
GTEX-ZLV1-0426-
GTEX-ZC5H-0926-
GTEX-11TT1-1626
GTEX-1313W-0926
GTEX-RTLS-0926-
GTEX-SIU7-0526-
GTEX-P4PP-0526-
GTEX-ZAB5-0626-
GTEX-WFJO-0326-
GTEX-P4QR-1026-
GTEX-ZXG5-0826-
GTEX-WYJK-0826-
GTEX-11O72-1326
GTEX-SE5C-0526-
GTEX-NPJ8-0326-
GTEX-WK11-0526-
GTEX-11DZ1-0426
GTEX-OHPL-0526-
GTEX-XBEW-0226-
GTEX-QDVN-0726-
GTEX-11GSP-0726
GTEX-W5X1-0526-
GTEX-PW2O-0526-
GTEX-13FHP-0726
GTEX-WZTO-0426-
GTEX-11ZUS-0126
GTEX-12KS4-0726
GTEX-X261-1026-
GTEX-U3ZN-0626-
GTEX-ZYWO-0826-
GTEX-11ZTT-0626
GTEX-RWS6-0226-
GTEX-147F4-0926
GTEX-144GN-0426
GTEX-XPVG-1026-
GTEX-YFC4-1126-
GTEX-XBEC-1026-
GTEX-RU1J-0126-
GTEX-XQ8I-1126-
GTEX-111FC-1126
GTEX-11WQC-0626
GTEX-ZYW4-1526-
GTEX-VJYA-0326-
GTEX-S7SE-0926-
GTEX-117YW-0526
GTEX-13NZA-1426
GTEX-1212Z-1026
GTEX-SNOS-0426-
GTEX-V1D1-0826-
GTEX-117YX-1326
GTEX-12WSN-0626
GTEX-131XE-0726
GTEX-WRHU-0226-
GTEX-13113-0426
GTEX-ZYVF-1726-
GTEX-U3ZM-0426-
GTEX-133LE-0526
GTEX-139TT-0726
GTEX-QMRM-0826-
GTEX-12WSK-0826
GTEX-PLZ4-0726-
GTEX-11NV4-1126
GTEX-13FLV-0426
GTEX-14E7W-1326
GTEX-13O21-3026
GTEX-13OVJ-0726
GTEX-13N1W-0726
GTEX-Y9LG-0526-
GTEX-U8T8-2226-
GTEX-13OVL-0626
GTEX-12WSA-1026
GTEX-13FHO-1026
GTEX-1399S-1726
GTEX-ZPIC-0626-
GTEX-WYBS-1126-
GTEX-Y5V6-0226-
GTEX-12ZZY-0926
GTEX-O5YV-0526-
GTEX-ZPU1-0926-
GTEX-13QJC-0526
GTEX-WH7G-0726-
GTEX-145LT-0326
GTEX-12WSJ-0226
GTEX-11UD2-0726
GTEX-S4Q7-0426-
GTEX-O5YT-0526-
GTEX-XBED-0826-
GTEX-11WQK-1226
GTEX-13FH7-1726
GTEX-X585-1026-
GTEX-OXRK-0926-
GTEX-XGQ4-0826-
GTEX-WWYW-0926-
GTEX-OXRN-0526-
GTEX-P4QT-0526-
GTEX-13JUV-0526
GTEX-N7MS-0926-
GTEX-ZVZQ-1526-
GTEX-ZDXO-1326-
GTEX-139UW-0226
GTEX-WVJS-0826-
GTEX-YFCO-0426-
GTEX-SIU8-0926-
GTEX-11LCK-0426
GTEX-12ZZW-0926
GTEX-OIZI-1026-
GTEX-X4LF-0526-
GTEX-131XH-0426
GTEX-S341-0326-
GTEX-X4EO-0926-
GTEX-YECK-0926-
GTEX-ZZPU-0526-
GTEX-PWOO-0726-
GTEX-WFON-0426-
GTEX-PVOW-1026-
GTEX-P4QS-0526-
GTEX-11OF3-1126
GTEX-13RTJ-1126
GTEX-14A6H-0526
GTEX-T8EM-0326-
GTEX-13OW5-0726
GTEX-12BJ1-1026
GTEX-TMMY-0926-
GTEX-11EQ9-0226
GTEX-WOFM-0126-
GTEX-NFK9-1026-
GTEX-11I78-0126
GTEX-147JS-1226
GTEX-OHPM-0526-
GTEX-U3ZH-0526-
GTEX-ZUA1-1026-
GTEX-1399U-0826

## Sheet: 478 TCGA asmples
Sample	OS_STATUS	OS_MONTHS
TCGA-62-A46S-01	1	54.3
TCGA-67-3770-01	0	20.04
TCGA-64-1681-01	1	38.34
TCGA-MP-A4TF-01	1	11.04
TCGA-86-A4D0-01	1	3.81
TCGA-95-A4VP-01	0	19.88
TCGA-78-7537-01	1	53.29
TCGA-99-8025-01	0	34.82
TCGA-83-5908-01	0	27.07
TCGA-71-6725-01	0	8.41
TCGA-50-5939-01	1	15.11
TCGA-97-7552-01	0	63.47
TCGA-78-7159-01	0	64.85
TCGA-78-7160-01	1	22.9
TCGA-73-4666-01	0	26.28
TCGA-44-6147-01	0	27.76
TCGA-86-A4P7-01	0	13.63
TCGA-55-A48X-01	0	22.63
TCGA-50-6590-01	1	42.31
TCGA-55-6985-01	0	40.51
TCGA-91-7771-01	0	16.16
TCGA-75-6212-01	1	49.8
TCGA-78-7148-01	1	20.57
TCGA-55-1595-01	0	48.59
TCGA-73-4677-01	1	1.25
TCGA-05-4426-01	0	25.99
TCGA-44-A4SS-01	0	13.63
TCGA-55-7726-01	0	21.42
TCGA-86-8281-01	0	0
TCGA-50-5068-01	1	49.24
TCGA-55-8090-01	1	19.65
TCGA-44-2655-01	0	43.5
TCGA-53-A4EZ-01	0	35.18
TCGA-86-7711-01	1	34.36
TCGA-69-7979-01	0	13.4
TCGA-44-7667-01	0	36.04
TCGA-55-6986-01	0	107.13
TCGA-99-AA5R-01	0	21.62
TCGA-38-4625-01	0	97.67
TCGA-05-4415-01	1	2.99
TCGA-95-7567-01	0	18.66
TCGA-49-6761-01	0	11.63
TCGA-55-7725-01	0	14.52
TCGA-55-7910-01	0	34.17
TCGA-69-7761-01	0	6.11
TCGA-49-AAR2-01	0	73.06
TCGA-64-5779-01	0	28.38
TCGA-55-8615-01	0	14.65
TCGA-97-A4M3-01	0	17.74
TCGA-49-4490-01	1	12.65
TCGA-55-8091-01	0	19.71
TCGA-55-8204-01	0	16.92
TCGA-44-2656-01	0	46.94
TCGA-05-4402-01	1	8.02
TCGA-86-8669-01	0	30.81
TCGA-69-7978-01	0	4.4
TCGA-49-4510-01	1	29.43
TCGA-44-6778-01	0	61.24
TCGA-86-7953-01	0	32.75
TCGA-62-A46R-01	1	56.67
TCGA-91-6835-01	0	2.6
TCGA-86-8075-01	1	22.8
TCGA-55-7281-01	0	28.65
TCGA-62-8397-01	0	42.35
TCGA-O1-A52J-01	1	59.07
TCGA-NJ-A55O-01	0	0.43
TCGA-05-5429-01	1	9.03
TCGA-50-5045-01	1	71.42
TCGA-55-8513-01	0	25.99
TCGA-50-8460-01	0	27.23
TCGA-49-AARR-01	0	163.99
TCGA-80-5611-01	0	85.25
TCGA-55-6984-01	1	24.97
TCGA-49-AAR4-01	1	28.88
TCGA-55-A48Y-01	0	20.7
TCGA-55-7576-01	0	22.01
TCGA-L4-A4E5-01	0	18.99
TCGA-MP-A4SY-01	1	49.31
TCGA-86-8076-01	0	32.62
TCGA-MN-A4N5-01	0	2.76
TCGA-95-7947-01	0	15.67
TCGA-44-2657-01	0	44.38
TCGA-78-7149-01	0	129.43
TCGA-55-A57B-01	0	17.94
TCGA-69-7763-01	0	22.67
TCGA-86-8672-01	1	0.62
TCGA-L9-A743-01	0	21.81
TCGA-50-5941-01	0	48.42
TCGA-50-5044-01	1	20.5
TCGA-44-A4SU-01	1	13.44
TCGA-86-8279-01	0	31.18
TCGA-95-8494-01	0	2.76
TCGA-44-5645-01	0	27.99
TCGA-55-8514-01	0	17.08
TCGA-73-7498-01	0	39.06
TCGA-49-4512-01	1	29.73
TCGA-44-6776-01	0	85.94
TCGA-78-7150-01	1	21.88
TCGA-86-8280-01	0	23.03
TCGA-49-4501-01	1	46.68
TCGA-55-8614-01	0	17.61
TCGA-78-7536-01	1	8.02
TCGA-55-8205-01	0	19.68
TCGA-78-7161-01	1	9.56
TCGA-97-7553-01	0	61.43
TCGA-44-6148-01	0	23.13
TCGA-05-4382-01	0	19.94
TCGA-44-3398-01	0	38.21
TCGA-86-A4P8-01	0	26.45
TCGA-50-5055-01	1	60.12
TCGA-38-6178-01	0	14.72
TCGA-44-6777-01	1	32.42
TCGA-55-1596-01	0	67.84
TCGA-05-4425-01	0	21.98
TCGA-55-6642-01	0	80.45
TCGA-95-A4VN-01	0	18.17
TCGA-53-7626-01	1	30.52
TCGA-97-8547-01	0	21.58
TCGA-78-7535-01	1	31.18
TCGA-55-A490-01	1	3.25
TCGA-99-7458-01	0	24.54
TCGA-78-7162-01	1	104.11
TCGA-44-2668-01	1	25
TCGA-97-7554-01	0	25.46
TCGA-86-A4JF-01	1	24.21
TCGA-05-5420-01	0	15.01
TCGA-35-4122-01	0	7.39
TCGA-86-8054-01	0	37.71
TCGA-91-A4BD-01	0	19.81
TCGA-55-A48Z-01	0	21.39
TCGA-67-3771-01	0	20.04
TCGA-97-8179-01	0	14.29
TCGA-L4-A4E6-01	0	14.29
TCGA-44-8120-01	0	8.54
TCGA-J2-8192-01	0	24.28
TCGA-55-7911-01	0	17.64
TCGA-MP-A4TE-01	1	29.43
TCGA-05-4244-01	0	0
TCGA-55-7724-01	0	23.16
TCGA-86-8671-01	0	27.56
TCGA-49-AAR3-01	0	62.19
TCGA-38-7271-01	1	26.28
TCGA-55-8092-01	1	5.06
TCGA-64-5781-01	0	51.22
TCGA-97-A4M2-01	0	20.5
TCGA-95-7043-01	1	16.52
TCGA-50-5066-02	0	47.37
TCGA-05-4403-01	0	18.99
TCGA-50-5066-01	0	47.37
TCGA-73-4676-01	1	9.23
TCGA-73-7499-01	1	50.3
TCGA-50-5930-01	1	9.26
TCGA-05-4417-01	0	14.95
TCGA-78-7145-01	1	27.14
TCGA-05-4389-01	0	44.97
TCGA-75-7025-01	0	108.57
TCGA-53-7813-01	0	13.93
TCGA-53-7624-01	1	34.26
TCGA-55-8510-01	0	17.71
TCGA-55-8206-01	0	29.17
TCGA-78-8660-01	1	10.55
TCGA-91-6849-01	0	1.15
TCGA-50-5931-01	1	14.26
TCGA-64-1678-01	0	39.06
TCGA-95-7948-01	0	15.64
TCGA-86-7955-01	0	35.22
TCGA-MP-A4TC-01	1	2.43
TCGA-62-8395-01	0	39.95
TCGA-44-A47G-01	0	11.53
TCGA-50-5942-01	0	60.68
TCGA-71-8520-01	1	6.9
TCGA-86-8673-01	0	28.32
TCGA-62-8394-01	1	4.57
TCGA-L9-A443-01	1	6.34
TCGA-55-A491-01	0	20.57
TCGA-55-8087-01	0	15.18
TCGA-49-4486-01	1	76.15
TCGA-05-4405-01	0	20.04
TCGA-44-8119-01	0	9.36
TCGA-55-8299-01	1	15.41
TCGA-62-A46P-01	1	19.51
TCGA-62-A471-01	0	40.93
TCGA-86-8278-01	0	31.01
TCGA-44-5644-01	0	28.35
TCGA-86-7713-01	0	38.01
TCGA-35-4123-01	0	5.98
TCGA-86-8055-01	1	4.07
TCGA-50-6673-01	1	0.72
TCGA-55-7570-01	0	27.07
TCGA-55-1592-01	1	23.03
TCGA-NJ-A7XG-01	0	20.27
TCGA-MP-A4TD-01	1	10.09
TCGA-50-6593-01	1	11.04
TCGA-NJ-A55R-01	0	19.81
TCGA-73-4675-01	1	30.29
TCGA-NJ-A4YP-01	0	1.64
TCGA-44-5643-01	0	33.28
TCGA-75-6214-01	1	36.63
TCGA-55-7907-01	1	11.27
TCGA-05-4418-01	1	9
TCGA-78-7146-01	1	5.68
TCGA-78-7220-01	1	26.51
TCGA-L9-A5IP-01	1	1.91
TCGA-86-8358-01	0	21.45
TCGA-80-5608-01	0	93.04
TCGA-05-4390-01	0	36.99
TCGA-55-8207-01	0	32.1
TCGA-05-4430-01	0	25
TCGA-MP-A4T9-01	1	41.56
TCGA-55-6712-01	1	5.62
TCGA-4B-A93V-01	1	9.86
TCGA-64-1679-01	0	81.73
TCGA-97-A4M6-01	0	18.66
TCGA-50-6591-01	1	3.91
TCGA-44-6779-01	1	16.43
TCGA-97-8172-01	0	17.9
TCGA-91-6836-01	0	13.7
TCGA-55-1594-01	0	38.7
TCGA-05-4427-01	0	25.99
TCGA-55-7816-01	1	15.37
TCGA-86-8359-01	1	14.59
TCGA-49-4487-01	1	28.09
TCGA-97-A4M5-01	0	20.83
TCGA-55-A492-01	0	19.58
TCGA-55-6975-01	1	3.88
TCGA-86-6851-01	0	5.88
TCGA-86-8056-01	0	4.57
TCGA-44-2666-01	1	3.19
TCGA-J2-8194-01	0	23.78
TCGA-64-1680-01	0	36.99
TCGA-69-7760-01	0	6.64
TCGA-95-7039-01	0	41.79
TCGA-86-7701-01	0	31.11
TCGA-55-8511-01	0	18.13
TCGA-78-7158-01	1	5.88
TCGA-91-6848-01	0	7.36
TCGA-MP-A4SV-01	1	86.07
TCGA-MP-A4T7-01	1	5.49
TCGA-50-5932-01	1	40.57
TCGA-35-3615-01	0	0.46
TCGA-86-7954-01	0	19.88
TCGA-97-7941-01	0	15.9
TCGA-78-7147-01	1	19.25
TCGA-44-2665-01	0	42.74
TCGA-86-8674-01	0	26.48
TCGA-05-5428-01	0	22.01
TCGA-55-8208-01	0	22.14
TCGA-55-7815-01	0	25.39
TCGA-91-6847-01	0	27.66
TCGA-MP-A4SW-01	1	58.41
TCGA-MP-A4T8-01	1	5.29
TCGA-55-8512-01	1	19.94
TCGA-62-A472-01	0	29.89
TCGA-50-5933-01	1	78.61
TCGA-50-6592-01	1	25.53
TCGA-55-6987-01	0	70.2
TCGA-49-6745-01	0	17.15
TCGA-38-4632-01	1	44.58
TCGA-55-A493-01	0	0.92
TCGA-49-4514-01	0	55.85
TCGA-L9-A444-01	0	10.09
TCGA-69-7980-01	0	13.5
TCGA-73-4662-01	0	82.62
TCGA-55-8302-01	0	15.7
TCGA-50-5944-01	0	57.49
TCGA-55-8616-01	0	1.58
TCGA-49-4488-01	1	28.55
TCGA-55-8089-01	1	23.06
TCGA-78-8648-01	1	39.72
TCGA-44-8117-01	0	12.65
TCGA-97-8171-01	0	18.66
TCGA-44-3396-01	0	37.12
TCGA-67-6216-01	0	4.63
TCGA-49-6767-01	0	22.24
TCGA-49-6744-01	0	55.29
TCGA-NJ-A4YG-01	0	74.28
TCGA-64-5774-01	0	87.91
TCGA-55-8301-01	0	17.54
TCGA-50-6595-01	1	6.21
TCGA-55-6980-01	0	69.28
TCGA-97-7546-01	0	42.21
TCGA-75-6206-01	0	85.09
TCGA-62-8402-01	1	49.21
TCGA-MN-A4N1-01	0	27.17
TCGA-55-6979-01	1	7.79
TCGA-55-7903-01	0	18.63
TCGA-95-8039-01	0	27.27
TCGA-MP-A4T6-01	1	58.8
TCGA-97-A4LX-01	0	20.17
TCGA-95-A4VK-01	0	21.39
TCGA-44-2662-01	0	42.05
TCGA-38-4630-01	1	35.25
TCGA-86-8585-01	0	11.6
TCGA-93-7348-01	0	17.44
TCGA-55-6968-01	1	42.48
TCGA-05-4432-01	0	25
TCGA-78-7154-01	1	19.48
TCGA-J2-A4AG-01	0	32.46
TCGA-49-4505-01	1	14.06
TCGA-44-3918-01	0	34.03
TCGA-93-8067-01	0	6.11
TCGA-78-7143-01	1	162.98
TCGA-91-6830-01	0	1.97
TCGA-44-2661-01	0	38.07
TCGA-78-7166-01	1	8.48
TCGA-38-4631-01	1	11.63
TCGA-55-A494-01	0	15.8
TCGA-99-8032-01	0	1.45
TCGA-91-8496-01	0	16.59
TCGA-38-A44F-01	0	4.37
TCGA-50-5051-01	1	15.7
TCGA-97-8552-01	0	20.57
TCGA-75-7027-01	0	100.49
TCGA-55-8621-01	0	16.92
TCGA-64-1676-01	0	56.77
TCGA-55-7227-01	1	31.27
TCGA-MP-A4TA-01	1	31.21
TCGA-95-7562-01	1	2.86
TCGA-91-6829-01	1	41.33
TCGA-55-8085-01	0	29.7
TCGA-44-7662-01	0	7.16
TCGA-49-AAQV-01	1	22.24
TCGA-55-8507-01	0	13.73
TCGA-05-4398-01	0	47.01
TCGA-55-6969-01	0	40.7
TCGA-69-7973-01	0	7.56
TCGA-55-8096-01	1	23.62
TCGA-S2-AA1A-01	0	16.85
TCGA-44-A479-01	0	15.97
TCGA-44-7661-01	1	18.3
TCGA-55-8097-01	0	15.64
TCGA-78-7542-01	1	10.55
TCGA-93-A4JQ-01	0	17.28
TCGA-78-7155-01	1	38.47
TCGA-55-8508-01	0	20.27
TCGA-75-5146-01	0	77.79
TCGA-44-3919-01	1	33.71
TCGA-55-7284-01	1	7.98
TCGA-05-4410-01	0	0
TCGA-50-5935-01	1	21.45
TCGA-49-AARO-01	0	123.49
TCGA-62-A46O-01	1	47.77
TCGA-62-A470-01	1	39.22
TCGA-49-4506-01	1	32.82
TCGA-86-6562-01	1	12.35
TCGA-67-6217-01	0	13.86
TCGA-38-4628-01	1	49.01
TCGA-49-6743-01	0	53.25
TCGA-50-5946-01	0	53.12
TCGA-49-AAR9-01	1	8.54
TCGA-50-5946-02	0	53.12
TCGA-99-8033-01	1	21.55
TCGA-50-6594-01	1	12.16
TCGA-91-8497-01	1	14.26
TCGA-MP-A4TJ-01	1	11.14
TCGA-97-7547-01	0	64.55
TCGA-73-4670-01	0	4.3
TCGA-91-6840-01	0	12.22
TCGA-55-8620-01	1	12.32
TCGA-55-6978-01	1	5.78
TCGA-NJ-A55A-01	0	0.49
TCGA-64-1677-01	1	20.63
TCGA-49-6742-01	1	16.03
TCGA-97-8174-01	1	5.39
TCGA-38-4629-01	1	28.38
TCGA-05-4249-01	0	50.03
TCGA-73-4659-01	1	23.36
TCGA-91-6828-01	0	10.61
TCGA-MP-A4TK-01	1	19.12
TCGA-69-8453-01	0	26.71
TCGA-62-A46Y-01	1	13.6
TCGA-73-A9RS-01	1	11.17
TCGA-78-8662-01	1	110.41
TCGA-55-7995-01	0	29.2
TCGA-97-A4M7-01	0	20.66
TCGA-55-6543-01	0	14.29
TCGA-78-7167-01	1	88.07
TCGA-86-7714-01	1	20.53
TCGA-05-4420-01	0	29.96
TCGA-NJ-A4YF-01	0	70.99
TCGA-55-8619-01	0	13.67
TCGA-64-5775-01	1	2.04
TCGA-J2-A4AE-01	0	35.45
TCGA-50-5072-01	1	8.21
TCGA-93-7347-01	0	22.44
TCGA-78-8640-01	0	232
TCGA-78-7156-01	1	32.06
TCGA-50-5049-01	0	101.64
TCGA-44-7672-01	0	23.62
TCGA-49-AARN-01	1	37.29
TCGA-99-8028-01	0	36.73
TCGA-69-8255-01	0	4.24
TCGA-NJ-A4YQ-01	0	47.04
TCGA-05-5425-01	0	28.98
TCGA-05-4250-01	1	3.98
TCGA-38-4627-01	1	37.68
TCGA-97-8176-01	1	15.37
TCGA-44-4112-01	1	26.54
TCGA-44-6775-01	0	23.16
TCGA-44-A47B-01	0	9.43
TCGA-49-AAR0-01	0	156.54
TCGA-05-4395-01	1	0
TCGA-J2-A4AD-01	1	18.07
TCGA-97-A4M1-01	0	19.74
TCGA-50-7109-01	1	10.12
TCGA-44-7671-01	0	29.2
TCGA-55-6971-01	0	45.99
TCGA-69-8253-01	0	13.99
TCGA-55-A4DF-01	1	20.17
TCGA-MN-A4N4-01	0	38.6
TCGA-35-5375-01	0	8.67
TCGA-97-7938-01	1	0.59
TCGA-69-7764-01	0	13.6
TCGA-67-3773-01	0	14.03
TCGA-44-7660-01	0	19.45
TCGA-75-5147-01	0	43.79
TCGA-55-7283-01	0	20.01
TCGA-L9-A50W-01	1	14.52
TCGA-50-5936-01	1	8.44
TCGA-91-A4BC-01	0	1.45
TCGA-44-2659-01	0	44.91
TCGA-49-AARE-01	1	40.37
TCGA-50-8457-01	0	36.96
TCGA-67-3772-01	0	18.82
TCGA-MP-A5C7-01	0	73.85
TCGA-55-7728-01	0	23.13
TCGA-44-6145-01	0	19.55
TCGA-MP-A4T4-01	1	85.97
TCGA-78-7539-01	0	25.99
TCGA-55-A4DG-01	0	19.97
TCGA-69-8254-01	0	13.44
TCGA-62-A46U-01	0	67.9
TCGA-73-4658-01	1	52.56
TCGA-78-7633-01	1	50.2
TCGA-97-8175-01	0	18.1
TCGA-05-5715-01	0	2.04
TCGA-05-4384-01	0	13.99
TCGA-55-6983-01	0	92.74
TCGA-78-8655-01	0	77.53
TCGA-44-A47A-01	0	15.31
TCGA-05-4424-01	0	29.99
TCGA-78-7163-01	0	238.11
TCGA-L9-A8F4-01	0	15.64
TCGA-91-8499-01	0	1.18
TCGA-93-A4JP-01	0	18.99
TCGA-55-6972-01	1	53.61
TCGA-MP-A4TI-01	1	14.09
TCGA-55-7994-01	0	19.81
TCGA-78-7540-01	1	39.32
TCGA-78-7152-01	1	39.91
TCGA-44-7659-01	0	22.7
TCGA-49-4507-01	1	8.8
TCGA-44-7669-01	1	18.86
TCGA-69-A59K-01	0	19.42
TCGA-97-7937-01	0	18.53
TCGA-67-3774-01	0	12.65
TCGA-50-8459-01	0	36.76
TCGA-55-7727-01	0	3.91
TCGA-64-5778-01	0	42.87
TCGA-05-4433-01	0	23.98
TCGA-64-5815-01	0	28.45
TCGA-86-A456-01	0	29.43
TCGA-55-7573-01	0	16
TCGA-93-A4JN-01	0	23.59
TCGA-62-8399-01	0	88.57
TCGA-95-7944-01	0	12.39
TCGA-86-8073-01	0	24.31
TCGA-05-4422-01	0	11.99
TCGA-97-8177-01	0	16.39
TCGA-55-7913-01	1	18.43
TCGA-55-8505-01	0	14.45
TCGA-55-6981-01	1	45.3
TCGA-05-4396-01	1	9.95
TCGA-55-8094-01	0	17.77
TCGA-05-5423-01	0	4.96
TCGA-55-5899-01	0	30.55
TCGA-97-A4M0-01	0	21.42
TCGA-44-7670-01	0	28.98
TCGA-55-6970-01	1	15.24
TCGA-55-7574-01	1	32.69
TCGA-67-4679-01	0	14.72
TCGA-62-8398-01	1	14.59
TCGA-86-8074-01	0	0.79
TCGA-49-4494-01	1	35.51
TCGA-55-7914-01	1	6.14
TCGA-69-7765-01	0	5.42
TCGA-55-6982-01	1	32.69
TCGA-55-8506-01	0	0.36
TCGA-93-A4JO-01	1	1.08
TCGA-50-6597-01	1	41.66
TCGA-69-7974-01	0	6.04
TCGA-05-4397-01	1	24.01
TCGA-MP-A4TH-01	0	24.34
TCGA-78-7153-01	0	119.42
TCGA-73-4668-01	0	15.34
TCGA-75-5125-01	1	66.59
TCGA-49-AARQ-01	0	221.16
TCGA-91-6831-01	0	10.18
TCGA-L9-A7SV-01	0	18.56
TCGA-67-6215-01	0	5.72
TCGA-38-4626-01	0	120.7
TCGA-44-6774-01	0	21.62
TCGA-55-8203-01	0	17.97
TCGA-44-6146-01	0	23.92
TCGA-05-4434-01	1	15.01
TCGA-NJ-A4YI-01	1	0.13
TCGA-86-8668-01	0	13.9
TCGA-62-A46V-01	0	72.24
