# Supplementary material for: Integration of single sample and population analysis for understanding immune evasion mechanisms of lung cancer
Source: NPJ Syst Biol Appl. 2023 Feb 10;9:4. doi: 10.1038/s41540-023-00267-8 (PMC9918494; doi:10.1038/s41540-023-00267-8)
Supplement: Supplementary file 6 — Supplementary Data 4 [file 41540_2023_267_MOESM6_ESM.xlsx]

## Sheet: Results of DESeq2
Gene	Cluster1	Cluster2	Cluster3	Cluster4	Label
ANXA1	0.168223	-0.266247	0.190347	-0.134909
ARG1	-6.54399	-5.93123	-6.52597	-7.06117
ARG2	1.06875	1.43537	0.781048	2.33694	Cluster 1,2,4 Up
B2M	-0.00421119	-0.104927	0.114398	0.392796	Cluster 1,2,3,4 Down
B3GAT1	2.33254	-0.416437	0.0983672	1.12632
BIRC3	0.189366	1.1183	0.470621	0.42119
BIRC5	3.65608	4.19504	3.93194	2.81552
BTLA	0.990669	0.800644	1.36467	0.982979	Cluster 3 Up
C10orf54	-1.48707	-1.4526	-1.84931	-1.50784
CADM1	1.34991	0.257538	0.696517	0.441545	cluster2,3,4 Down
CALR	1.77852	2.03017	1.50313	1.34019
CCL1	2.03731	1.49187	2.0448	1.43246
CCL11	-1.08494	-0.873518	-0.390357	-0.594378
CCL17	1.38311	0.80121	2.01313	-0.0324205	Cluster 2,4 Down
CCL18	-0.158088	0.179033	0.269956	0.214879
CCL19	0.427669	0.177248	-0.0564687	1.00398	cluster1,2,4 Down
CCL2	-1.48158	-1.77588	-1.47746	-1.50837
CCL20	1.03316	0.32936	0.430208	2.16699	Cluster 2,3 Down
CCL21	-1.70613	-0.67728	-0.955669	-1.0674
CCL22	2.78399	2.11757	2.57214	3.0277	Cluster 1,2,3,4 Up
CCL24	-0.741154	0.695261	-0.545457	-0.94302
CCL26	0.252333	0.174471	-0.597943	1.02039	Cluster 1,2,3 Down
CCL28	2.2899	1.66339	1.88957	1.44477	Cluster 1,2,3,4 Up
CCL3	-0.88347	-0.890025	-0.761526	-1.09597
CCL4	-1.00665	-0.812845	-0.586854	-0.976079
CCL5	0.444236	0.792921	0.81986	0.877585
CCL7	1.45551	1.05993	0.71353	0.74228	Cluster 3,4 Down
CCR10	-0.606936	0.245416	-0.781469	-1.55865
CCR4	0.857721	0.208626	-0.0187014	0.695409
CCR5	1.08431	0.840983	1.08406	0.897107	Cluster 2,4 Down
CCR6	2.38766	1.71536	2.80625	2.15408	Cluster 1,2,3,4 Up
CCR7	1.17314	0.777141	1.64121	0.981188	Cluster 2,4 Down
CD14	-0.105775	-0.207476	0.007741	-0.218055
CD160	-1.22772	-1.17736	-1.51074	-1.05884
CD19	1.70821	1.79849	1.52258	2.21295
CD1C	1.68013	0.93806	2.25465	0.905251	Cluster 2,4 Down
CD2	1.06993	0.87804	1.2698	1.10391	Cluster 2 Down
CD226	-0.59246	-0.506429	-0.545616	-0.437077
CD244	-1.04871	-0.871011	-0.992701	-0.799242
CD247	-0.998064	-0.877088	-1.04757	-0.75444
CD27	1.91972	1.93966	1.75929	2.17303
CD274	-1.76855	-2.09994	-0.964672	-1.33383
CD28	0.337265	0.107724	0.0391595	0.376301
CD3D	1.19337	0.972103	1.37427	1.38586	Cluster 2 Down
CD3E	0.668697	0.690133	0.518376	0.810946
CD3G	1.48747	1.45536	1.41679	1.55152
CD4	0.0804084	-0.195117	-0.221324	0.106351
CD40	-0.0603984	-0.286279	-0.0341285	-0.559433	Cluster 1,2,3,4 Down
CD40LG	0.164155	-0.103296	-0.680216	0.147631
CD48	0.620401	0.55564	0.375401	1.00534	cluster1,2,4 Down
CD58	-0.193429	0.288156	-0.495844	-0.350782
CD70	1.48932	1.55648	1.19022	0.953924	Cluster 4 Down
CD80	-0.455822	-0.902387	-0.470744	-0.363414
CD86	0.58944	0.355569	0.586605	0.602461
CD8A	-0.019804	0.365221	0.318884	0.340303
CEACAM8	-0.432904	-3.47776	-4.3684	-1.98138
CIITA	-0.0759214	-0.84203	-0.866245	-0.196042
CLEC4C	1.92216	1.89749	2.12495	2.45782
CRTAM	-0.0493053	0.0463195	0.0270564	0.168152
CSF1	-0.365335	-1.21952	-0.856272	-0.68231
CSF2	1.55346	0.0753754	1.55744	1.48524
CTLA4	-0.0168532	-0.106846	-0.00424981	0.110871
CX3CL1	-0.266185	-1.85351	-1.15808	-0.618729
CXCL1	-0.773982	-0.0814028	-0.404331	0.275163
CXCL10	1.16347	1.52332	1.94783	1.48691
CXCL11	1.07807	1.65225	1.98898	1.52204
CXCL12	-0.762785	-1.20974	-0.824114	-0.6968
CXCL13	4.83896	4.7262	4.88933	5.55383
CXCL16	0.707049	1.06164	-0.1584	0.490802	cluster1,3,4 Down
CXCL17	1.98739	2.22915	2.04935	2.5889	Cluster 1,2,3,4 Up
CXCL2	-1.15017	-1.07018	-1.33372	-1.03888
CXCL3	-1.90818	-0.862076	-1.66807	-1.63729
CXCL5	0.041471	-0.380749	-0.863972	1.5378	Cluster 1,2,3 Down
CXCL6	1.09343	-0.318545	1.54284	0.263674	Cluster 2,4 Down
CXCL9	2.06081	2.4057	2.55095	2.29035
CXCR2	-3.04697	-2.37225	-3.0136	-2.61208
CXCR3	2.44891	2.23562	2.23246	2.34372
CXCR4	-0.187112	-0.163802	-0.364477	-0.0671123
CXCR5	0.807417	0.817416	1.3688	0.476619	Cluster 1,2,4 Down
DNMT1	0.700651	0.496493	0.53455	0.304683
EDNRB	-2.37409	-2.71634	-3.29405	-2.51967
ENTPD1	-0.407928	-0.382461	-0.561966	-0.431223
EZH2	1.58295	1.68907	0.837559	1.87469	Cluster 1,2,4 Up
FAS	-0.677559	-1.07002	-0.9562	-0.799787
FASLG	0.235244	0.771047	0.676492	0.50399
FCGR3A	0.202032	0.0750594	0.444197	0.125828
FOXP3	2.66563	2.61104	2.44573	2.62751
GZMA	0.638632	1.07915	1.11035	0.898036
GZMB	-0.35464	0.539244	0.727797	-0.0310154
HAVCR1	3.27567	5.06999	2.83503	2.66451
HAVCR2	-0.20203	-0.395914	-0.208866	-0.169276
HLA-A	0.977929	1.23697	0.593154	0.86296
HLA-B	0.251588	0.261334	-0.134779	0.22037
HLA-C	0.232572	0.498818	-0.0799722	0.147211
HLA-DRB1	1.04824	0.208412	0.150057	0.975571
HLA-E	-0.847176	-0.888229	-1.51085	-0.984506
HLA-G	0.059642	0.263256	0.80701	0.231362
HMGB1	0.52337	0.747919	0.333827	1.0486	Cluster 1,2,3 Down
HSP90AA1	0.582094	0.855811	0.35174	1.1505	Cluster 1,2,3 Down
HSP90AB1	1.05443	1.09856	0.679888	1.4323	Cluster 3 Down
HSP90B1	0.881135	1.13672	0.641758	1.99378	Cluster 1,3 Down
HSPA12A	-1.13	-0.521913	-1.21159	-0.871911
HSPA12B	-2.92414	-2.84637	-3.19642	-2.76371
HSPA13	1.16574	1.32647	0.800475	1.63992	Cluster 3 Down
HSPA14	0.756834	0.964939	0.479283	1.40979	Cluster 1,2,3 Down
HSPA1A	-1.44271	-0.988559	-1.7005	-1.71476
HSPA1B	-1.24039	-0.665647	-1.29035	-1.4766
HSPA2	-0.824998	0.0290591	-0.68601	-1.3686
HSPA4	1.06487	1.17703	0.809805	1.49143	Cluster 3 Down
HSPA5	1.07916	1.21037	0.873827	1.7532	Cluster 3 Down
HSPA6	-1.50443	-1.73281	-0.952418	-1.65464
HSPA8	0.993251	0.979023	0.718327	1.37903	Cluster 1,2,3 Down
HSPA9	0.713429	0.883315	0.42648	1.39351	Cluster 1,2,3 Down
ICAM1	0.844199	-0.634094	-0.00134073	0.24073
ICAM2	-1.18784	-1.13716	-1.58067	-1.33041
ICOS	0.125874	-0.0397211	0.0552142	0.337332
ICOSLG	0.310001	0.252205	-0.176063	0.0415934
IDO1	0.807074	0.888248	1.27206	1.08955	cluster3,4 UP
IDO2	-0.18712	-0.855585	-0.362715	-0.291456
IFNA1	-2.45352	-1.86089	-1.65512	-1.67886
IFNA10	-0.288746	-0.109791	-0.604466	-0.590279
IFNA13	-1.12453	-0.87348	-1.48152	-0.727638
IFNA14	-0.198672	-0.110023	-0.604589	-0.426355
IFNA16	-0.179316	-0.029291	-0.527512	-0.478551
IFNA17	-0.237589	-0.116497	-0.561403	-0.595412
IFNA2	-0.381618	-0.202929	-0.697969	-0.683319
IFNA21	-1.06479	-1.41434	-1.5327	-1.41128
IFNA4	-0.274003	-0.200023	-0.644833	-0.621031
IFNA5	-1.31784	-1.66806	-2.16654	-1.74155
IFNA6	-0.293209	-0.172191	-0.632422	-0.618321
IFNA7	-0.185406	-0.135053	-0.626111	-0.581191
IFNA8	-0.0877317	-0.0265928	-0.35376	-0.375959
IFNB1	1.6003	0.961144	0.864341	0.427461	Cluster 2,3,4 Down
IFNE	1.72488	3.43284	2.66248	2.63582
IFNG	-1.42067	-0.464685	-0.0775094	-0.899194
IFNW1	-0.111163	-0.719974	-0.832967	-0.242977
IL10	-1.33428	-1.39209	-1.17292	-1.15856
IL10RA	-0.754266	-0.904692	-0.906209	-0.642971
IL12A	-1.44016	-1.83742	-1.93431	-1.60837
IL12B	2.4681	2.00001	1.40123	2.37744
IL13	-0.928347	-1.10929	-1.60064	-1.01974
IL15	-1.10753	-0.74655	-0.886467	-0.993992
IL17A	-0.446867	-0.0157708	0.8066	0.035649
IL1A	-1.37394	-0.214772	-0.256017	-1.43153
IL1B	-1.00312	-1.21389	-0.745262	-1.03929
IL2	-0.378641	-0.873845	-1.21947	-0.455814
IL2RA	1.03403	1.27013	1.62521	1.1285
IL4	0.362671	0.647485	0.602385	1.22342	Cluster 4 Up
IL5	-0.395704	-0.71202	-0.987382	-0.246074
IL9	-0.0969981	0.271741	-0.437357	-0.319028
IRF5	-0.20619	-0.255352	-0.610002	-0.236539
ITGAE	0.247887	0.671395	0.132921	0.18985
ITGAL	-0.733908	-0.918845	-1.08248	-0.633825
ITGAM	-0.637899	-1.09631	-0.882138	-0.79493
ITGAX	-2.55954	-2.51502	-2.7164	-2.39662
ITGB2	0.574111	-0.0299473	0.0396197	0.281568
ITGB7	0.755104	0.929406	0.658267	0.845368
ITK	-1.21194	-1.19147	-1.29472	-0.880199
KIR2DL1	-3.65203	-3.08452	-1.78726	-3.41245
KIR2DL3	-2.65346	-1.65789	-1.71566	-2.08354
KIR3DL1	-2.61587	-2.49352	-2.29695	-2.30318
KIT	1.21288	1.91675	1.25265	0.663218
KLF2	-2.28738	-1.39483	-2.84086	-2.12657
KLRC1	-0.900396	0.010543	-0.141701	-0.595615
KLRD1	-1.54492	-0.777864	-0.826334	-1.19231
KLRG1	0.0635016	0.131203	-0.446298	0.10563
KLRK1	-1.94333	-1.81226	-1.74668	-1.69469	Cluster 1,2,3,4 Down
LAG3	0.700677	0.957017	0.581618	1.10882	Cluster 4 Up
LAIR1	-0.806901	-1.12392	-0.988913	-0.816126
LGALS9	0.881805	0.578389	0.0290364	0.513503
LILRA4	1.80221	1.49094	1.37122	2.06136
MAGEA4	8.43126	12.4465	9.90846	7.39516
MDM2	0.383521	0.416534	0.590131	1.0054	Cluster 1,2,3 Down
MICA	-0.67474	-0.612707	-1.222	-0.997312
MICB	0.262381	0.131641	0.239397	-0.242981
NCAM1	0.445087	-1.00662	-0.25133	-0.971742
NCR1	-2.4296	-1.52997	-1.56581	-1.93204
NOS1	-1.01906	-0.107724	-1.55606	-1.54797
NOS2	-0.788112	-1.2334	-1.00294	-1.6388
NOS3	0.256387	-0.127885	-0.612575	-0.480388
NR1I3	0.871812	0.48511	0.391488	0.289128
NT5C	0.518957	0.881243	-0.132331	0.0341792
NT5E	3.37571	2.69882	3.10854	2.7326	Cluster 1,2,3,4 Up
PDCD1	0.643195	0.593098	0.637449	0.399733
PDCD1LG2	-0.510844	-0.499712	0.00626053	-0.351023
PDIA3	1.60529	2.42949	1.34527	1.29694
PRF1	-0.488453	-0.694421	-0.961805	-0.958915
PSMB8	0.989808	1.29846	0.705534	0.840492
PSMB9	0.928416	1.22018	1.09545	0.990545
PTPRC	-0.994868	-1.18382	-1.0886	-0.830387
RAET1E	0.742382	2.82861	1.72603	1.33562	cluster1 Down
RAET1G	0.435759	0.660525	0.421712	2.05259	Cluster 1,2,3 Down
RAET1L	2.79871	5.47421	3.5012	4.38858
SELL	-0.698143	-0.520754	-1.04729	-0.513067
SELP	-1.67883	-1.63632	-2.09279	-1.35649
SELPLG	-0.378165	-0.318336	-0.691055	-0.383473
SLAMF1	0.126661	0.101839	-0.026774	0.256188
SLAMF6	0.0660924	0.279086	0.0922687	0.332095
SLAMF7	1.84622	1.99239	2.03871	2.00876
SLAMF8	0.694102	0.788362	0.855959	0.781608
SLAMF9	2.68914	3.71316	3.30175	2.61063
SMC3	0.934301	1.0788	0.474207	1.31944	Cluster 2,4 Up
STAT1	1.5119	2.02692	1.68105	1.54424
TAP1	0.64015	0.540623	0.441464	0.879042	Cluster 1,2,3,4 Down
TGFB1	-0.26624	-0.653607	-0.808264	-0.497655
TGFB2	0.814975	0.0584731	0.403482	0.579122
TGFBR2	-0.554844	-0.580828	-1.21163	-0.810136
TGIF1	1.10372	1.84007	0.895219	0.930266
THBD	-1.73383	-1.7693	-2.18633	-1.69003
TIGIT	1.38645	1.48311	1.44429	1.61449
TIMD4	1.65063	1.6518	1.03947	1.71567
TLR1	0.0794981	0.363609	0.113738	0.153423
TLR10	0.843568	0.477164	1.61019	1.16164	Cluster 1,2 Down
TLR2	-0.435506	-2.02328	-1.73203	-0.905232
TLR3	1.04496	0.905267	0.243878	0.749161	cluster2,3,4 Down
TLR4	-1.27449	-1.36836	-1.27534	-1.14559
TLR5	0.802827	0.538281	-0.198201	0.685502
TLR6	-0.616792	0.479074	-0.220373	-0.477652
TLR7	1.92239	1.35316	1.44676	1.89973
TLR8	-0.507056	-0.771391	-0.462762	-0.409383
TLR9	-0.483711	-0.398355	-0.47508	-0.624534
TNF	-0.759077	-0.971828	-0.672806	-0.827945
TNFAIP3	-1.61586	-1.14998	-1.35455	-1.23063
TNFRSF10A	1.26149	1.51837	0.818878	0.855891
TNFRSF10B	0.297167	0.557242	-0.200724	-0.0304646
TNFRSF14	-1.24027	-1.37827	-2.065	-1.33998
TNFRSF18	1.90856	1.91354	1.83804	1.48471
TNFRSF25	0.155571	-0.079961	-0.175522	-0.224318
TNFRSF4	-0.378628	-0.0655149	-0.34754	-0.531847
TNFRSF6B	-2.44406	-1.12064	-1.04783	-2.05017
TNFRSF8	-0.216055	-0.0360714	0.108688	0.0211499
TNFRSF9	2.4855	2.31449	3.07285	2.47444
TNFSF10	0.31375	-0.176789	-0.1272	0.153188
TNFSF14	-1.05801	-0.931159	-1.70116	-1.03776
TNFSF15	2.474	2.31394	1.3992	1.83202
TNFSF18	2.38894	2.04277	1.95838	2.06577
TNFSF4	0.377038	0.650046	0.955135	0.296527
TNFSF8	0.106866	-0.0833853	-0.104445	0.19582
TNFSF9	0.50289	0.921415	0.0810442	0.356756
TP53	1.87064	1.86264	1.28118	1.44114
TRAF1	-0.442378	-0.66784	-0.827733	-0.492358
TUBA4A	1.25629	1.83289	1.07906	0.900014
ULBP1	-0.467427	-1.1402	-1.32456	-0.806839
ULBP2	0.049445	0.120523	-0.0661663	-0.000828082
ULBP3	2.05884	1.91439	1.71249	1.79582
VCAM1	0.247652	0.504222	0.668935	0.385406
VEGFA	0.626701	0.304238	0.307838	0.0580085
VTCN1	6.3927	4.98901	4.85135	5.74166
ZAP70	-1.77926	-1.77291	-1.93701	-1.52324
