# Supplementary material for: Integration of single sample and population analysis for understanding immune evasion mechanisms of lung cancer
Source: NPJ Syst Biol Appl. 2023 Feb 10;9:4. doi: 10.1038/s41540-023-00267-8 (PMC9918494; doi:10.1038/s41540-023-00267-8)
Supplement: Supplementary file 7 — Supplementary Data 5 [file 41540_2023_267_MOESM7_ESM.xlsx]

## Sheet: GO
ID	Term	Ontology Source	Term P-value	Term PValue Corrected with Bonferroni step down	Group PValue	Group PValue Corrected with Bonferroni step down	GOLevels	GOGroups	% Associated Genes	Nr. Genes	Associated Genes Found
GO:0002682	regulation of immune system process	GO_BiologicalProcess-EBI-UniProt-GOA-ACAP-ARAP_13.05.2021_00h00	3.84216e-07	0.000301226	3.84216e-07	8.06854e-06	[2, 3]	Group00	0.60241	11	[B2M, CCL28, CCR6, CD1C, CD2, CD40, CXCL17, KLRK1, LAG3, RAET1G]
GO:0009605	response to external stimulus	GO_BiologicalProcess-EBI-UniProt-GOA-ACAP-ARAP_13.05.2021_00h00	1.92751e-06	0.00148611	1.92751e-06	2.12026e-05	[2]	Group01	0.398773	13	[B2M, CCL20, CCL22, CCL28, CCR6, CD40, CXCL17, CXCR5, KLRK1, LAG3, NT5E, RAET1G]
GO:0019221	cytokine-mediated signaling pathway	GO_BiologicalProcess-EBI-UniProt-GOA-ACAP-ARAP_13.05.2021_00h00	1.1289e-06	0.000876027	1.1289e-06	1.69335e-05	[4, 5, 6]	Group02	0.938967	8	[B2M, CCL20, CCL22, CCR6, CD40, CXCR5, HSP90B1]
GO:0019883	antigen processing and presentation of endogenous antigen	GO_BiologicalProcess-EBI-UniProt-GOA-ACAP-ARAP_13.05.2021_00h00	1.76341e-08	1.40544e-05	1.76341e-08	5.29023e-07	[3]	Group03	14.2857	4	[B2M, CD1C, TAP1]
GO:0030595	leukocyte chemotaxis	GO_BiologicalProcess-EBI-UniProt-GOA-ACAP-ARAP_13.05.2021_00h00	1.62156e-07	0.000127779	1.62156e-07	3.89174e-06	[3, 5, 6]	Group04	2.38095	6	[CCL20, CCL22, CCR6, CXCL17, CXCR5, KLRK1]
GO:0034341	response to interferon-gamma	GO_BiologicalProcess-EBI-UniProt-GOA-ACAP-ARAP_13.05.2021_00h00	2.01724e-06	0.00155327	2.01724e-06	2.01724e-05	[5, 6, 7]	Group05	2.39234	5	[B2M, CCL20, CCL22, CD40, HLA-A]
GO:0042110	T cell activation	GO_BiologicalProcess-EBI-UniProt-GOA-ACAP-ARAP_13.05.2021_00h00	5.88283e-07	0.000460037	5.88283e-07	1.17657e-05	[4, 5]	Group06	1.34615	7	[B2M, CCR6, CD1C, CD2, KLRK1, LAG3]
GO:0002684	positive regulation of immune system process	GO_BiologicalProcess-EBI-UniProt-GOA-ACAP-ARAP_13.05.2021_00h00	6.38992e-08	5.06081e-05	6.38992e-08	1.72528e-06	[2, 3, 4]	Group07	0.859845	10	[B2M, CCR6, CD1C, CD2, CD40, CXCL17, KLRK1, LAG3, RAET1G]
GO:0045087	innate immune response	GO_BiologicalProcess-EBI-UniProt-GOA-ACAP-ARAP_13.05.2021_00h00	6.39274e-06	0.0048457	6.39274e-06	6.39274e-06	[4, 5, 6]	Group08	0.744879	8	[B2M, CCL20, CCL22, CD40, KLRK1, LAG3, RAET1G]
GO:0048584	positive regulation of response to stimulus	GO_BiologicalProcess-EBI-UniProt-GOA-ACAP-ARAP_13.05.2021_00h00	8.30168e-07	0.000646701	8.30168e-07	1.4943e-05	[2, 3, 4]	Group09	0.485633	12	[B2M, CCL20, CCL22, CCR6, CD1C, CD40, CXCL17, EZH2, KLRK1, LAG3, RAET1G]
GO:0050900	leukocyte migration	GO_BiologicalProcess-EBI-UniProt-GOA-ACAP-ARAP_13.05.2021_00h00	3.9571e-08	3.14194e-05	3.9571e-08	1.14756e-06	[2, 4, 5]	Group10	1.45455	8	[CCL20, CCL22, CCL28, CCR6, CD2, CXCL17, CXCR5, KLRK1]
GO:0071674	mononuclear cell migration	GO_BiologicalProcess-EBI-UniProt-GOA-ACAP-ARAP_13.05.2021_00h00	1.92415e-06	0.00148544	1.92415e-06	2.30898e-05	[3, 5, 6]	Group11	2.41546	5	[CCL20, CCL22, CCR6, CXCL17, KLRK1]
GO:0001916	positive regulation of T cell mediated cytotoxicity	GO_BiologicalProcess-EBI-UniProt-GOA-ACAP-ARAP_13.05.2021_00h00	2.84272e-06	0.00218037	2.84272e-06	2.27418e-05	[5, 6, 7, 8, 9]	Group12	11.1111	3	[B2M, CD1C, HLA-A]
GO:0002250	adaptive immune response	GO_BiologicalProcess-EBI-UniProt-GOA-ACAP-ARAP_13.05.2021_00h00	6.87631e-07	0.00053704	6.87631e-07	1.3065e-05	[3]	Group13	1.00251	8	[B2M, CCR6, CD1C, CD40, KLRK1, LAG3, TAP1]
GO:0002376	immune system process	GO_BiologicalProcess-EBI-UniProt-GOA-ACAP-ARAP_13.05.2021_00h00	3.51154e-09	2.81274e-06	3.51154e-09	1.08858e-07	[1]	Group14	0.441379	16	[B2M, CCL20, CCL22, CCL28, CCR6, CD1C, CD2, CD40, CXCL17, CXCR5, EZH2, KLRK1, LAG3, RAET1G, TAP1]
GO:0002440	production of molecular mediator of immune response	GO_BiologicalProcess-EBI-UniProt-GOA-ACAP-ARAP_13.05.2021_00h00	2.48106e-06	0.00190545	2.48106e-06	2.23295e-05	[2, 5]	Group15	2.29358	5	[B2M, CCR6, CD40, RAET1G]
GO:0002717	positive regulation of natural killer cell mediated immunity	GO_BiologicalProcess-EBI-UniProt-GOA-ACAP-ARAP_13.05.2021_00h00	3.93793e-06	0.00300858	3.93793e-06	1.96897e-05	[5, 6, 7, 8, 9]	Group16	10	3	[KLRK1, LAG3, RAET1G]
GO:0006950	response to stress	GO_BiologicalProcess-EBI-UniProt-GOA-ACAP-ARAP_13.05.2021_00h00	9.6751e-07	0.000751755	9.6751e-07	1.54802e-05	[2]	Group17	0.33799	15	[B2M, CCL20, CCL22, CCR6, CD40, CXCL17, EZH2, HSP90B1, KLRK1, LAG3, NT5E, RAET1G, TAP1]
GO:0006952	defense response	GO_BiologicalProcess-EBI-UniProt-GOA-ACAP-ARAP_13.05.2021_00h00	8.66618e-08	6.85495e-05	8.66618e-08	2.25321e-06	[3]	Group18	0.594943	12	[B2M, CCL20, CCL22, CCR6, CD40, CXCL17, KLRK1, LAG3, NT5E, RAET1G, TAP1]
GO:0006955	immune response	GO_BiologicalProcess-EBI-UniProt-GOA-ACAP-ARAP_13.05.2021_00h00	2.09141e-07	0.000164594	2.09141e-07	4.81025e-06	[2]	Group19	0.480236	13	[B2M, CCL20, CCL22, CCL28, CCR6, CD1C, CD40, CXCR5, KLRK1, LAG3, RAET1G, TAP1]
GO:0002443	leukocyte mediated immunity	GO_BiologicalProcess-EBI-UniProt-GOA-ACAP-ARAP_13.05.2021_00h00	3.62053e-06	0.0027697	3.62053e-06	2.17232e-05	[3]	Group20	0.80402	8	[B2M, CCR6, CD1C, CD40, KLRK1, LAG3, RAET1G]
GO:0002449	lymphocyte mediated immunity	GO_BiologicalProcess-EBI-UniProt-GOA-ACAP-ARAP_13.05.2021_00h00	3.93026e-09	3.14028e-06	3.62053e-06	2.17232e-05	[4]	Group20	1.95599	8	[B2M, CCR6, CD1C, CD40, KLRK1, LAG3, RAET1G]
GO:0019882	antigen processing and presentation	GO_BiologicalProcess-EBI-UniProt-GOA-ACAP-ARAP_13.05.2021_00h00	4.48141e-06	0.00341484	4.48141e-06	1.79257e-05	[2]	Group21	2.03252	5	[B2M, CD1C, LAG3, TAP1]
GO:0019884	antigen processing and presentation of exogenous antigen	GO_BiologicalProcess-EBI-UniProt-GOA-ACAP-ARAP_13.05.2021_00h00	1.43429e-06	0.00110871	4.48141e-06	1.79257e-05	[3]	Group21	2.5641	5	[B2M, CD1C, LAG3, TAP1]
GO:0002483	antigen processing and presentation of endogenous peptide antigen	GO_BiologicalProcess-EBI-UniProt-GOA-ACAP-ARAP_13.05.2021_00h00	1.29775e-06	0.00100576	1.29775e-06	1.81686e-05	[4]	Group22	14.2857	3	[B2M, TAP1]
GO:0019885	antigen processing and presentation of endogenous peptide antigen via MHC class I	GO_BiologicalProcess-EBI-UniProt-GOA-ACAP-ARAP_13.05.2021_00h00	3.56832e-07	0.000280113	1.29775e-06	1.81686e-05	[5]	Group22	21.4286	3	[B2M, TAP1]
GO:0001906	cell killing	GO_BiologicalProcess-EBI-UniProt-GOA-ACAP-ARAP_13.05.2021_00h00	5.8264e-08	4.62033e-05	5.8264e-08	1.63139e-06	[2]	Group23	2.83019	6	[B2M, CD1C, KLRK1, LAG3, RAET1G]
GO:0001909	leukocyte mediated cytotoxicity	GO_BiologicalProcess-EBI-UniProt-GOA-ACAP-ARAP_13.05.2021_00h00	2.97218e-09	2.38369e-06	5.8264e-08	1.63139e-06	[3, 4]	Group23	4.65116	6	[B2M, CD1C, KLRK1, LAG3, RAET1G]
GO:0002821	positive regulation of adaptive immune response	GO_BiologicalProcess-EBI-UniProt-GOA-ACAP-ARAP_13.05.2021_00h00	5.81587e-06	0.00441425	5.81587e-06	1.16317e-05	[4, 5, 6]	Group24	3.44828	4	[B2M, CD1C, CD40, HLA-A]
GO:0002824	positive regulation of adaptive immune response based on somatic recombination of immune receptors built from immunoglobulin superfamily domains	GO_BiologicalProcess-EBI-UniProt-GOA-ACAP-ARAP_13.05.2021_00h00	4.88077e-06	0.00370938	5.81587e-06	1.16317e-05	[5, 6, 7]	Group24	3.6036	4	[B2M, CD1C, CD40, HLA-A]
GO:0002228	natural killer cell mediated immunity	GO_BiologicalProcess-EBI-UniProt-GOA-ACAP-ARAP_13.05.2021_00h00	8.60478e-07	0.000669452	8.60478e-07	1.46281e-05	[5, 6, 7]	Group25	5.55556	4	[KLRK1, LAG3, RAET1G]
GO:0042267	natural killer cell mediated cytotoxicity	GO_BiologicalProcess-EBI-UniProt-GOA-ACAP-ARAP_13.05.2021_00h00	7.24512e-07	0.00056512	8.60478e-07	1.46281e-05	[4, 5, 6, 7, 8]	Group25	5.7971	4	[KLRK1, LAG3, RAET1G]
GO:0002715	regulation of natural killer cell mediated immunity	GO_BiologicalProcess-EBI-UniProt-GOA-ACAP-ARAP_13.05.2021_00h00	1.51687e-07	0.000119681	8.60478e-07	1.46281e-05	[5, 6, 7, 8]	Group25	8.51064	4	[KLRK1, LAG3, RAET1G]
GO:0001775	cell activation	GO_BiologicalProcess-EBI-UniProt-GOA-ACAP-ARAP_13.05.2021_00h00	1.39157e-06	0.00107707	1.39157e-06	1.80904e-05	[2]	Group26	0.618812	10	[B2M, CCR6, CD1C, CD2, CD40, CXCR5, EZH2, KLRK1, LAG3]
GO:0045321	leukocyte activation	GO_BiologicalProcess-EBI-UniProt-GOA-ACAP-ARAP_13.05.2021_00h00	4.77009e-07	0.000373498	1.39157e-06	1.80904e-05	[2, 3]	Group26	0.694444	10	[B2M, CCR6, CD1C, CD2, CD40, CXCR5, EZH2, KLRK1, LAG3]
GO:0046649	lymphocyte activation	GO_BiologicalProcess-EBI-UniProt-GOA-ACAP-ARAP_13.05.2021_00h00	2.55559e-09	2.0547e-06	1.39157e-06	1.80904e-05	[3, 4]	Group26	1.20337	10	[B2M, CCR6, CD1C, CD2, CD40, CXCR5, EZH2, KLRK1, LAG3]
GO:0042330	taxis	GO_BiologicalProcess-EBI-UniProt-GOA-ACAP-ARAP_13.05.2021_00h00	4.52582e-06	0.00344415	4.52582e-06	1.35775e-05	[2, 3]	Group27	0.991501	7	[CCL20, CCL22, CCL28, CCR6, CXCL17, CXCR5, KLRK1]
GO:0006935	chemotaxis	GO_BiologicalProcess-EBI-UniProt-GOA-ACAP-ARAP_13.05.2021_00h00	4.40024e-06	0.00335738	4.52582e-06	1.35775e-05	[3, 4]	Group27	0.995733	7	[CCL20, CCL22, CCL28, CCR6, CXCL17, CXCR5, KLRK1]
GO:0060326	cell chemotaxis	GO_BiologicalProcess-EBI-UniProt-GOA-ACAP-ARAP_13.05.2021_00h00	2.95547e-08	2.3496e-05	4.52582e-06	1.35775e-05	[4, 5]	Group27	2.08955	7	[CCL20, CCL22, CCL28, CCR6, CXCL17, CXCR5, KLRK1]
GO:1990868	response to chemokine	GO_BiologicalProcess-EBI-UniProt-GOA-ACAP-ARAP_13.05.2021_00h00	3.21912e-06	0.00246585	3.21912e-06	2.25339e-05	[5]	Group28	4	4	[CCL20, CCL22, CCR6, CXCR5]
GO:0070098	chemokine-mediated signaling pathway	GO_BiologicalProcess-EBI-UniProt-GOA-ACAP-ARAP_13.05.2021_00h00	2.1117e-06	0.00162389	3.21912e-06	2.25339e-05	[5, 6, 7]	Group28	4.44444	4	[CCL20, CCL22, CCR6, CXCR5]
GO:1990869	cellular response to chemokine	GO_BiologicalProcess-EBI-UniProt-GOA-ACAP-ARAP_13.05.2021_00h00	3.21912e-06	0.00246585	3.21912e-06	2.25339e-05	[6]	Group28	4	4	[CCL20, CCL22, CCR6, CXCR5]
GO:0031341	regulation of cell killing	GO_BiologicalProcess-EBI-UniProt-GOA-ACAP-ARAP_13.05.2021_00h00	1.18236e-07	9.34064e-05	1.18236e-07	2.9559e-06	[3, 4]	Group29	4.23729	5	[B2M, CD1C, KLRK1, LAG3]
GO:0031343	positive regulation of cell killing	GO_BiologicalProcess-EBI-UniProt-GOA-ACAP-ARAP_13.05.2021_00h00	1.19931e-08	9.5705e-06	1.18236e-07	2.9559e-06	[3, 4, 5]	Group29	6.66667	5	[B2M, CD1C, KLRK1, LAG3]
GO:0001910	regulation of leukocyte mediated cytotoxicity	GO_BiologicalProcess-EBI-UniProt-GOA-ACAP-ARAP_13.05.2021_00h00	2.0071e-08	1.59765e-05	1.18236e-07	2.9559e-06	[4, 5, 6]	Group29	6.0241	5	[B2M, CD1C, KLRK1, LAG3]
GO:0001912	positive regulation of leukocyte mediated cytotoxicity	GO_BiologicalProcess-EBI-UniProt-GOA-ACAP-ARAP_13.05.2021_00h00	2.68715e-09	2.15778e-06	1.18236e-07	2.9559e-06	[4, 5, 6, 7]	Group29	8.92857	5	[B2M, CD1C, KLRK1, LAG3]
GO:0002697	regulation of immune effector process	GO_BiologicalProcess-EBI-UniProt-GOA-ACAP-ARAP_13.05.2021_00h00	2.68619e-07	0.000211134	2.68619e-07	5.90961e-06	[3, 4]	Group30	1.51188	7	[B2M, CD1C, CD40, KLRK1, LAG3, RAET1G]
GO:0002699	positive regulation of immune effector process	GO_BiologicalProcess-EBI-UniProt-GOA-ACAP-ARAP_13.05.2021_00h00	3.91941e-09	3.13553e-06	2.68619e-07	5.90961e-06	[3, 4, 5]	Group30	2.8	7	[B2M, CD1C, CD40, KLRK1, LAG3, RAET1G]
GO:0002703	regulation of leukocyte mediated immunity	GO_BiologicalProcess-EBI-UniProt-GOA-ACAP-ARAP_13.05.2021_00h00	2.3322e-09	1.87742e-06	2.68619e-07	5.90961e-06	[4, 5]	Group30	3.01724	7	[B2M, CD1C, CD40, KLRK1, LAG3, RAET1G]
GO:0002705	positive regulation of leukocyte mediated immunity	GO_BiologicalProcess-EBI-UniProt-GOA-ACAP-ARAP_13.05.2021_00h00	6.74788e-11	5.44554e-08	2.68619e-07	5.90961e-06	[4, 5, 6]	Group30	5	7	[B2M, CD1C, CD40, KLRK1, LAG3, RAET1G]
GO:0002706	regulation of lymphocyte mediated immunity	GO_BiologicalProcess-EBI-UniProt-GOA-ACAP-ARAP_13.05.2021_00h00	2.76386e-10	2.22767e-07	2.68619e-07	5.90961e-06	[5, 6]	Group30	4.09357	7	[B2M, CD1C, CD40, KLRK1, LAG3, RAET1G]
GO:0002708	positive regulation of lymphocyte mediated immunity	GO_BiologicalProcess-EBI-UniProt-GOA-ACAP-ARAP_13.05.2021_00h00	1.67046e-11	1.34973e-08	2.68619e-07	5.90961e-06	[5, 6, 7]	Group30	6.08696	7	[B2M, CD1C, CD40, KLRK1, LAG3, RAET1G]

## Sheet: KEGG
ID	Description	GeneRatio	BgRatio	P-value	Gene	Count	One_type	Two_type
hsa04060	Cytokine-cytokine receptor interaction	2022-07-16	294/7914	7.79914e-07	CCL20/CCL22/CCL28/CCR6/CD40/CXCL17/CXCR5	7	Environmental Information Processing	Signaling molecules and interaction
hsa04061	Viral protein interaction with cytokine and cytokine receptor	2022-05-16	100/7914	1.13957e-06	CCL20/CCL22/CCL28/CCR6/CXCR5	5	Environmental Information Processing	Signaling molecules and interaction
hsa04062	Chemokine signaling pathway	2022-05-16	189/7914	2.5983e-05	CCL20/CCL22/CCL28/CCR6/CXCR5	5	Organismal Systems	Immune system
hsa05340	Primary immunodeficiency	2022-02-16	38/7914	0.00258222	CD40/TAP1	2	Human Diseases	Immune disease
hsa04612	Antigen processing and presentation	2022-02-16	78/7914	0.0105233	B2M/TAP1	2	Organismal Systems	Immune system
hsa04657	IL-17 signaling pathway	2022-02-16	93/7914	0.0147293	CCL20/HSP90B1	2	Organismal Systems	Immune system
hsa04640	Hematopoietic cell lineage	2022-02-16	98/7914	0.016269	CD1C/CD2	2	Organismal Systems	Immune system
hsa01100	Metabolic pathways	2022-01-16	1439/7914	0.959818	NT5E	1	Metabolism	Global and overview maps
hsa04650	Natural killer cell mediated cytotoxicity	2022-02-16	131/7914	0.0280395	KLRK1/RAET1G	2	Organismal Systems	Immune system
hsa04514	Cell adhesion molecules (CAMs)	2022-02-16	147/7914	0.0346808	CD2/CD40	2	Environmental Information Processing	Signaling molecules and interaction
