# Supplementary material for: Integration of single sample and population analysis for understanding immune evasion mechanisms of lung cancer
Source: NPJ Syst Biol Appl. 2023 Feb 10;9:4. doi: 10.1038/s41540-023-00267-8 (PMC9918494; doi:10.1038/s41540-023-00267-8)
Supplement: Supplementary file 8 — Supplementary Data 6 [file 41540_2023_267_MOESM8_ESM.xlsx]

## Sheet: Sheet1
Gene	Peak	Chrom	ChromStart	ChromEnd	Strand
B2M	LUAD_106012	chr15	45180133	45180635	+
>chr15:45180133-45180635
ACTATTCATATCTGGAGCTCTTtgttgtttttgtctttccagctccagtaagcacctggcatacagtaggcactagacaaatgtttCTCCTTGATCATCGCCTATCTCCCCTTGGAGCCCTTCACCCCTAGTCCTCCTTCTGCCAGGAAGTAGAGAAAATAAATCCACTCACCCCTACCCGCCCAAGCTGCTTCCTCCCAGGCCAACTGGCACCCACAGCCCCACCCCTTGACCAAGGCGGCTCTGTGGTCAGCCCACCTtcggtgattctgtcagtcggcagccagcatcacactcttgtggcagctgcttaacagtgtctgactcaACCAACACGTTATCCATAAACCTTGCGATGGCTCTCCAGTGCTTCAGGAAAAAGTCTGCAGTTGAAGAGAT…
0	GATA-1 [T00306]	1	C/EBPbeta [T00581]	2	LEF-1 [T02905]	3	TFII-I [T00824]	4	STAT4 [T01577]	5	AP-2alphaA [T00035]	6	GR-beta [T01920]	7	RXR-alpha [T01345]
8	HNF-3alpha [T02512]	9	Pax-5 [T00070]	10	p53 [T00671]	11	Sp1 [T00759]	12	c-Ets-1 [T00112]	13	Elk-1 [T00250]	14	c-Myb [T00137]	15	ER-alpha [T00261]
16	PR B [T00696]	17	PR A [T01661]	18	FOXP3 [T04280]	19	YY1 [T00915]	20	NF-AT1 [T00550]	21	T3R-beta1 [T00851]	22	GR-alpha [T00337]	23	IRF-1 [T00423]
24	TCF-4 [T02918]	25	SRY [T00997]	26	IRF-2 [T01491]	27	c-Ets-2 [T00113]	28	NF-AT2 [T01945]	29	AP-1 [T00029]	30	c-Jun [T00133]	31	c-Fos [T00123]
32	ELF-1 [T01113]	33	GR [T05076]
Gene	Peak	Chrom	ChromStart	ChromEnd	Strand
CXCL17	LUAD_111793	chr16	57013258	57013760	+
>chr19:42445188-42445690
TGCTGAGATCAGGTGTGCTGCTGTCTCTGAGGAGCTCTCACTATACAGTggcacctagggtgaccgaatccacctgccccactttacagacatggaaattaaagtgcagggaagttataggattagttcaacaacacagtcagtagcctcaaagttacaggagtaaatcaagttttctgactTGCTGGATTTTCTATTAGTGTGCAGCTACCTGGCTGCTGCAGGTGTAGACGTGGTGAGCTCCGATAGGAGAGAGGACGTTCAGAGTGAAATGGGAGCCCTGAGCACCCTGGATTAACCGGGAGGACATACCGGGTCCAGCTGTGACCGCACAAAGGACCATCAGGGATATTTGTATTCTCTTTTTCACTTTGAGCTTGAAATGAAGAAAACTGACCC…
0	ER-alpha [T00261]	1	Pax-5 [T00070]	2	p53 [T00671]	3	IRF-1 [T00423]	4	GR-beta [T01920]	5	GR-alpha [T00337]	6	FOXP3 [T04280]	7	C/EBPbeta [T00581]
8	HNF-1A [T00368]	9	YY1 [T00915]	10	RXR-alpha [T01345]	11	c-Jun [T00133]	12	TFIID [T00820]	13	GR [T05076]	14	Ik-1 [T02702]	15	STAT4 [T01577]
16	AP-2alphaA [T00035]	17	c-Ets-1 [T00112]	18	IRF-2 [T01491]	19	TFII-I [T00824]	20	GATA-1 [T00306]	21	T3R-beta1 [T00851]	22	PXR-1:RXR-alpha [T05671]	23	c-Myb [T00137]
24	NF-AT1 [T01948]	25	STAT1beta [T01573]
Gene	Peak	Chrom	ChromStart	ChromEnd	Strand
CCL20	LUAD_24065	chr2	227347017	227347519	+
>chr2:227347017-227347519
GGGTTACAAAGTTATAAGTGCTGCCTTGTAGCTAGTTTTTGGAAACAATTCAAAATATTTATTCTTTGACTGTTTTCTTGTGGGGAGAGTGAAGGGTGGGAAAGGGGCAAGAACACTAAGAAAATTAAGATAAAGACTGCTCAGCTGAAGTTTTATAAAAATCTGACTTGAGTGTTTTTCTCTTCATTTGCTGTGCTTGTGTAAACAGTGTGACACCATCGCCACAACAGGCTCGGGTCTGTCCTCCCCATATGTTACCTGAAGATGGAGCTAATCTTTCCTCTGCTCGTGGCATTTTGTCGCTTATCCAGTCTTCTACTCGTAGGGCATACCAGCAGATCTTGGATGTGCTGGATGAAAATCGCAGGTGATTGGCCATCCGTGACTCTTGACAGCTTT…
0	SRY	1	C/EBPbeta	2	NF-AT1	3	PR B	4	PR A	5	GR-beta	6	TFIID	7	HNF-3alpha
8	GR-alpha	9	TBP	10	YY1	11	FOXP3	12	AP-2alphaA	13	AR	14	TFII-I	15	NF-AT2
16	STAT4	17	c-Ets-1	18	GATA-1	19	C/EBPalpha	20	NF-Y	21	GR	22	c-Jun	23	T3R-beta1
24	PEA3	25	p53	26	c-Ets-2	27	RXR-alpha	28	ENKTF-1	29	GATA-2	30	Pax-5
Gene	Peak	Chrom	ChromStart	ChromEnd	Strand
CCL22	LUAD_111837	chr16	57343250	57343752	+
>chr16:57343250-57343752
ctgggcctcaagcgacccacaggccttgggttggacaagcttatccttgagtgaggaacaaggaaaatgcagtgggcagatgcgacagttgcaggtgggtgtggtcttctggtaacttctcgtttcttggggacatgggaatcagggtcacaggtttcaagtgcagatcagtgaggaggagtttgaaggtttgagtggagacaggaaagtatgaaatagtcaaagagagtgggagagcgaatgagtcagggaaacgcagtgggacttttgggtggcactgaggtgagtgatcttggatttaccattagcgtgactgggtggctttctccagccgtgtcagctgcactggggcaggtacagagttggtggagagttgggttttccgggttccggttttac…
0	GR-alpha [T00337]	1	AP-2alphaA [T00035]	2	C/EBPbeta [T00581]	3	GATA-1 [T00306]	4	c-Ets-2 [T00113]	5	IRF-1 [T00423]	6	GR-beta [T01920]	7	NF-AT1 [T00550]
8	GR [T05076]	9	AP-1 [T00029]	10	c-Jun [T00133]	11	c-Fos [T00123]	12	YY1 [T00915]	13	STAT4 [T01577]	14	c-Ets-1 [T00112]	15	c-Myb [T00137]
16	RXR-alpha [T01345]	17	TFII-I [T00824]	18	TFIID [T00820]	19	FOXP3 [T04280]	20	Pax-5 [T00070]	21	p53 [T00671]	22	PPAR-alpha:RXR-alpha [T05221]	23	T3R-beta1 [T00851]
24	ER-alpha [T00261]	25	RBP-Jkappa [T01616]
Gene	Peak	Chrom	ChromStart	ChromEnd	Strand
CCL28	LUAD_40958	chr5	43854908	43855410	+
>chr5:43854908-43855410
GCACTTTGGGACATCAGAGAAAAGCCGGCTTGTCAGTGTGATAGTTGAGAGGACTTCTGTTGAGGAGAAAAAAGATCTCAGAAATGGACAGTATTAAATGGAATCTGATACCAATCCAAAAGAAGTGACCTCACCAACAGAACCTAGAATAGAACTTGGTTTCTCTTGCATGTCTCTGTAATCCTCTGTGGTATGTCACCTTTGTTAGGCAAGACAGAGTCTGCAGTCTTGAGGAGTGTGAAGATAGGACTTAAAACAAGTGAAATTTCCAAGCCAGTTAGTCACTGAGTTGAGCATAACCCTGGAGTGGCTCTTCACTATGCAAAACCAAAGAAGAGTTTGGAAAATTAACATAGGGCTCATAGAACTCAGTTTCCTGATGGAAATGAGAAAAATCTC…
0	C/EBPbeta [T00581]	1	NF-1 [T00539]	2	GR-alpha [T00337]	3	GR-beta [T01920]	4	TFIID [T00820]	5	TFII-I [T00824]	6	IRF-2 [T01491]	7	ER-alpha [T00261]
8	T3R-beta1 [T00851]	9	c-Jun [T00133]	10	LEF-1 [T02905]	11	AP-2alphaA [T00035]	12	STAT4 [T01577]	13	NF-AT1 [T01948]	14	RXR-alpha [T01345]	15	FOXP3 [T04280]
16	GR [T05076]	17	HNF-1A [T00368]	18	c-Ets-1 [T00112]	19	XBP-1 [T00902]	20	GATA-1 [T00306]	21	IRF-1 [T00423]	22	NF-Y [T00150]	23	C/EBPalpha [T00105]
24	YY1 [T00915]	25	STAT1beta [T01573]	26	c-Myb [T00137]	27	SRY [T00997]	28	AR [T00040]
Gene	Peak	Chrom	ChromStart	ChromEnd	Strand
CCR6	LUAD_53580	chr6	166720809	166721311	+
>chr6:166720809-166721311
gagtttgatttgtgcagagcagcaaggccgtacctgcctagctgccactaaatcacagggagcctagaacctcccaCGAAGCAGGGATGAGCTCCTGTGTTTAATCTCAGATAGTTGAGGAGAAGACGCTTTGAGAAGCTGCATGTTTAACACTAAAGGGTGATTTCACAGTTAAAAGTCATCTTACATACACTTCACAGGAAATGGAAATGACCCCACTAGTCTGTGTACCTCTTAACACCTGAGTTCACACAAGCAAGTGCTCCATCGTTACTTTACAAGGTGACTAATTTCTTAACAATTTCACGAGGATCCCTACTTGAAATCTGTCACTCAGATTGGTGTGTCTAATGAAATGGTTTAACATCAAAACATCTATGGATAAGGACAAATAACACA…
0	C/EBPbeta [T00581]	1	AP-2alphaA [T00035]	2	GR-beta [T01920]	3	GR-alpha [T00337]	4	HNF-1C [T01951]	5	HNF-1A [T00368]	6	PR B [T00696]	7	PR A [T01661]
8	IRF-1 [T00423]	9	XBP-1 [T00902]	10	ER-alpha [T00261]	11	RXR-alpha [T01345]	12	YY1 [T00915]	13	C/EBPalpha [T00105]	14	NF-Y [T00150]	15	FOXP3 [T04280]
16	GR [T05076]	17	STAT4 [T01577]	18	c-Ets-1 [T00112]	19	c-Ets-2 [T00113]	20	TFII-I [T00824]	21	GATA-2 [T00308]	22	GATA-1 [T00306]	23	c-Jun [T00133]
24	TFIID [T00820]	25	VDR [T00885]	26	PXR-1:RXR-alpha [T05671]	27	NF-AT1 [T01948]
Gene	Peak	Chrom	ChromStart	ChromEnd	Strand
CD1C	LUAD_7991	chr1	157852427	157852929	+
>chr1:157852427-157852929
TTCAACAAGAGTAAAGTGAAATTACATCCAATTAGGAGGTTGTCCTTGAAAGATAAGTAGAATAGCGATAGAGGAACATGATGGCAGGGTATTTCATATTAAAGGGAGAGCCTTATCAGTATCAAACAAGGGCAGAAGCCTAAATATGCTTATAAAATGAGGAGGTGAGCCCCGTGACTCAAGTGTGGGGTATATAAAAGGATGTGGTGGGAAAGGAGTCTGGAGAGACAAAGAACCTTGGTTATAAGTACCATTGAGTCGTTGGGTAAGAAGTGTGGTCACTGATGTGTCATCATTTGGGAATGATAGACTGGCTTAAACAGGGAAATGGTATAAATAAAACCAGAAGATAACTCTGGCTGGCTGTGAGTGGTGGGCCAAGAGGAATAATATCCTTAG…
0	IRF-2 [T01491]	1	GR-beta [T01920]	2	PEA3 [T00685]	3	C/EBPbeta [T00581]	4	GR-alpha [T00337]	5	c-Ets-2 [T00113]	6	TFIID [T00820]	7	GATA-2 [T00308]
8	GATA-1 [T00306]	9	TBP [T00794]	10	GR [T05076]	11	YY1 [T00915]	12	C/EBPalpha [T00105]	13	c-Jun [T00133]	14	IRF-1 [T00423]	15	HNF-3alpha [T02512]
16	HOXD9 [T01424]	17	HOXD10 [T01425]	18	TFII-I [T00824]	19	HNF-1C [T01951]	20	PR B [T00696]	21	PR A [T01661]	22	SRY [T00997]	23	FOXP3 [T04280]
24	LEF-1 [T02905]	25	Pax-5 [T00070]	26	p53 [T00671]	27	STAT4 [T01577]	28	c-Ets-1 [T00112]	29	NF-1 [T00539]	30	STAT1beta [T01573]	31	XBP-1 [T00902]
32	ER-alpha [T00261]	33	RXR-alpha [T01345]	34	AP-1 [T00029]	35	T3R-beta1 [T00851]	36	AP-2alphaA [T00035]	37	NF-Y [T00150]
Gene	Peak	Chrom	ChromStart	ChromEnd	Strand
CD2	LUAD_6326	chr1	116901957	116902459	+
>chr1:116901957-116902459
ggaaacagacacataaactaggacagatacaCAACCCTGAAACAAGCATCAGATGCAGAACTGGTGACATGGACACGGTGGAGACAGCAGCTAGGGAAACAGGGAGAACTCTTGGGGGAGTAATGAGTAGCTGTATCCCTCGGCCCCTCCTGGGGTTTCCATGCAGCCATGTGGACAGTTCAGAGTATGCTGGAGTGGCCCGCCTCACACATATCTGTCTCTCCACTTGTTTGCTTCAGGgctctagactcagacaggtacagacgggagacaaggaggagtgaatgccgtaggggccaagctcagctgttgaggcaggagaatcagggagtaaatacctgagcctcttgtcccctgagggacagttcaaaggcacattctacacagtttgttcacagc…
0	FOXP3	1	RXR-alpha	2	IRF-1	3	GR-alpha	4	C/EBPbeta	5	GR-beta	6	GATA-1	7	STAT4
8	NF-AT1	9	YY1	10	TFII-I	11	XBP-1	12	AP-2alphaA	13	HNF-1C	14	PR B	15	PR A
16	c-Myb	17	GATA-2	18	TFIID	19	GR	20	C/EBPalpha	21	VDR	22	TCF-4	23	PXR-1:RXR-alpha
24	AR	25	EBF	26	NF-1	27	Pax-5	28	T3R-beta1
Gene	Peak	Chrom	ChromStart	ChromEnd	Strand
CD40	LUAD_130871	chr20	45817596	45818098	+
>chr20:45817596-45818098
CAGGTGGAAGAGTAGGTTGAAGTGATAGGGCCCCCACAAAGCCCTTCAGGAAGATCTCCAAGGTAGATAAGCAGCATCCAGATGTGCTCCAACCTTGCACCCAACTCCTTCAGGTCTGTTAGCAGCTGGTTGGTTGTGCAAGCCTGAAGCGGGAGGGGTTTGGGATTGGAAGTTGGGTCCCTTCATGTCTATAATTGTGCTCTTAGGTCTCTCCTCTTGGGTTTTttcttaatctaacattcatacaaatacacttgggatcttgttaaattcttttctgtaggtgtgaagtggagcctaagatccagtctgtttatttattttggtttctaaatagtttccaagtgatgtcattgctgcggtcTGCTTAAGAACAAAATTTAGAGCAATgttcttaga…
0	C/EBPbeta [T00581]	1	IRF-2 [T01491]	2	GR-alpha [T00337]	3	Pax-5 [T00070]	4	RXR-alpha [T01345]	5	GR-beta [T01920]	6	C/EBPalpha [T00105]	7	TFII-I [T00824]
8	PR B [T00696]	9	PR A [T01661]	10	HNF-3alpha [T02512]	11	STAT4 [T01577]	12	c-Ets-1 [T00112]	13	AP-2alphaA [T00035]	14	ER-alpha [T00261]	15	c-Myb [T00137]
16	p53 [T00671]	17	TFIID [T00820]	18	XBP-1 [T00902]	19	NF-AT1 [T00550]	20	HNF-1A [T00368]	21	FOXP3 [T04280]	22	GATA-1 [T00306]	23	Elk-1 [T00250]
24	GATA-2 [T00308]
Gene	Peak	Chrom	ChromStart	ChromEnd	Strand
CXCR5	LUAD_88926	chr11	118973889	118974391	+
>chr11:118973889-118974391
CaccatgttggccagccaggctggtctcaaactcctggcctcaagtgatccgcttccctcagcctcctaaagtgctgggattacaggtgtgagccaccgcgccaggccacagctacagttttaaataagattgtggggttgaactcaattaggaacataatatttgagcaaatagttgataggaggggtggagtgagcccagaggatacttgaagggaaagtggtaaggtcagtaaggctggatgacagtaaataaagagctccaaaggGTGTGGTTGAGAGCAGGAATGCCTGTCCTCTAAGGACTTTAGGGTTGACTTTGAGTCAGATGAGGATTGATTGTAAGGttttgtttgagatggactcttgctcttgctcaggctagagtgcagtggcaca…
0	YY1	1	C/EBPbeta	2	AP-2alphaA	3	IRF-2	4	STAT4	5	GR-alpha	6	TFIID	7	HNF-3alpha
8	GR-beta	9	C/EBPalpha	10	VDR	11	PXR-1:RXR-alpha	12	IRF-1	13	XBP-1	14	TFII-I	15	AP-1
16	c-Jun	17	c-Fos	18	FOXP3	19	RXR-alpha	20	c-Ets-1	21	ER-alpha	22	GATA-1	23	ENKTF-1
24	PITX2
Gene	Peak	Chrom	ChromStart	ChromEnd	Strand
EZH2	LUAD_61120	chr7	149370729	149371231	+
>chr7:149370729-149371231
tgagggacattttcatattttctgacggtgcagaatctttgagtgcactagctgtacgtggggaatgtcttccttataagaccagcaacctcaaaatagaagctagaaaacttgttctccaggcccctttgagtttatggaatgggcctgggctccagtgatgggatgtacccttttaaggcctgaagagggaagagggaggggcagggtccatttggcttgcaaggatggtgttgttgttttccagttttgagggcttgagtttctggtagagaagtggtatgagttgtggtgtctggaatgtagactgtgtcatctggtgcaaggtggcacctgcatttttgtttcttcagtgggccagttctgcagggtggtttggggcattttttctgaaaggtt…
0	GR-beta [T01920]	1	C/EBPbeta [T00581]	2	STAT4 [T01577]	3	c-Ets-1 [T00112]	4	Elk-1 [T00250]	5	HNF-3alpha [T02512]	6	TFIID [T00820]	7	FOXP3 [T04280]
8	AP-2alphaA [T00035]	9	Pax-5 [T00070]	10	p53 [T00671]	11	TCF-4 [T02918]	12	RXR-alpha [T01345]	13	GR-alpha [T00337]	14	YY1 [T00915]	15	c-Jun [T00133]
16	NF-1 [T00539]	17	NF-AT1 [T01948]	18	C/EBPalpha [T00105]	19	c-Myb [T00137]	20	GR [T05076]	21	XBP-1 [T00902]	22	TFII-I [T00824]	23	IRF-1 [T00423]
24	c-Ets-2 [T00113]	25	RelA [T00594]	26	AR [T00040]
Gene	Peak	Chrom	ChromStart	ChromEnd	Strand
HSP90B1	LUAD_95498	chr12	104371029	104371531	+
>chr12:104371029-104371531
TTCAATCCTCGTTCTGTTCATTGTTTGCTCCAAGTTCGAGGGGCCTGTCAGTTCTTCCTGCAAATAAAATCAGTGAACAACCCTGTAGGTACACTTCAAGGTATACAGGGGAGCAGAGAATGCCGCCTGGGTAGGGGCGAGTGTTACTTCAGCGGCAGGGAAAGCCTCTGTCAATATTTGCGAGGAAGAGACGTCTCCAGAAGTAAGAAAGGCCACATTATGGAAATGGCATGTTTTATGCAGGGAGACACTTGAGAATCAGGGAGAGTCAATAAAGGGGCTAAGAAGGGTCAAGAACTTGGGTTTGAGAATAAGGCGAGTCTACTAGTTGAGAAGGAGAATAAGGCTTCGGTAAGCCAGCCCCACCTGCCACCTTGCCACCCCTTTTTAGGAAATAAG…
0	TFII-I [T00824]	1	C/EBPbeta [T00581]	2	STAT4 [T01577]	3	c-Ets-1 [T00112]	4	Elk-1 [T00250]	5	GR-beta [T01920]	6	HOXD9 [T01424]	7	HOXD10 [T01425]
8	VDR [T00885]	9	FOXP3 [T04280]	10	RXR-alpha [T01345]	11	GR-alpha [T00337]	12	XBP-1 [T00902]	13	IRF-1 [T00423]	14	NF-AT1 [T00550]	15	c-Ets-2 [T00113]
16	c-Jun [T00133]	17	c-Fos [T00123]	18	AP-2alphaA [T00035]	19	Pax-5 [T00070]	20	p53 [T00671]	21	ATF3 [T01313]	22	GR [T05076]	23	c-Myb [T00137]
24	AR [T00040]	25	RAR-beta [T00721]	26	ER-alpha [T00261]	27	YY1 [T00915]	28	NF-AT1 [T01948]	29	PR B [T00696]	30	PR A [T01661]
Gene	Peak	Chrom	ChromStart	ChromEnd	Strand
KLRK1	LUAD_90568	chr12	10307579	10308081	+
>chr12:10307579-10308081
aggtaaataataaatgtttattattaAAAGAGGAAAATTCTGTAAGTAATTTTGTTATGCTAAGTAAATTTACCTTTGGTTTGCCCATCATTTCCTTCATTTTCCAGATAACCCTTTAAAATGAATTTGATTTTCAAACAATAAAAAACAAAACAGCAACAAAACTCCCTCTGACCTCCTCTCACCTTCTTTAGTCCTTGCCAAAGTGTTAATATTGCAAAAGTACTGTGAGAATTTCCTGTATTGTGGTTCCTGGAACACTTCAGAGGCTTGTGATTCTACTGCTTCTTATTCACACTATAATACATGTCTCACCAATAGATGATTCAAGAACATCATTTAAATACACAATTTTTCATTCTCTATTTTTGCTAAATTTCTTCATACTCAACTTTCAGA…
0	GR-beta [T01920]	1	TFIID [T00820]	2	GR-alpha [T00337]	3	c-Ets-2 [T00113]	4	IRF-1 [T00423]	5	C/EBPbeta [T00581]	6	LEF-1 [T02905]	7	p53 [T00671]
8	YY1 [T00915]	9	TFII-I [T00824]	10	STAT4 [T01577]	11	c-Ets-1 [T00112]	12	STAT1beta [T01573]	13	NF-AT1 [T01948]	14	RXR-alpha [T01345]	15	PR B [T00696]
16	PR A [T01661]	17	FOXP3 [T04280]	18	GR [T05076]	19	ER-alpha [T00261]	20	T3R-beta1 [T00851]	21	NF-AT2 [T01945]	22	C/EBPalpha [T00105]	23	AP-2alphaA [T00035]
24	HNF-3alpha [T02512]	25	NF-1 [T00539]	26	NF-Y [T00150]	27	NF-AT1 [T00550]	28	HNF-1A [T00368]	29	GATA-1 [T00306]	30	NFI/CTF [T00094]
Gene	Peak	Chrom	ChromStart	ChromEnd	Strand
LAG3	LUAD_901911	chr12	6334327	6334829	+
>chr12:6334327-6334829
GCTCAAGTCCTTCCTCAGTGAAACATTCCGCCCAGGCCACGCCACTCACTAAGTTTAGAGTTCTTCCTTGAAACTTAGACAGTTGGGGCCATACAATCTGATGCTTAATTGTTCTCTAGTTGTCCTGTGTGTTCATTTTTGTTCCCTCAACTCAAAGCTAGTAGGCCCCAGATCTAAGCTGTAtttttttttttttaggcaggatcttgctctgttgtccaggctggagtgcagtgatgcaatcactgcaccctccaccacccacgctcaagcagtcctcccaccttagcctcctgaatagctgggactacggccgtgaaccaccatgcccagctaatttttttttatttttagtagaggcagggtcttgttacgttgctcagactggtctcaaaatcc…
0	c-Ets-1 [T00112]	1	Elk-1 [T00250]	2	PR B [T00696]	3	PR A [T01661]	4	TFII-I [T00824]	5	STAT4 [T01577]	6	Sp1 [T00759]	7	AP-2alphaA [T00035]
8	C/EBPbeta [T00581]	9	YY1 [T00915]	10	GR-beta [T01920]	11	FOXP3 [T04280]	12	RXR-alpha [T01345]	13	Pax-5 [T00070]	14	p53 [T00671]	15	GR-alpha [T00337]
16	IRF-2 [T01491]	17	GATA-1 [T00306]	18	HNF-3alpha [T02512]	19	TFIID [T00820]	20	HOXD9 [T01424]	21	HOXD10 [T01425]	22	GR [T05076]	23	c-Myb [T00137]
24	c-Ets-2 [T00113]	25	ENKTF-1 [T00255]
Gene	Peak	Chrom	ChromStart	ChromEnd	Strand
NT5E	LUAD_51157	chr6	85464653	85465155	+
>chr6:85464653-85465155
tttgcatttgagaaaagtttttctggcagcaatataaagaatagtttagcaaaagaaatgagaatagctggaaacccagttaggaggctgtggtagtccaggagcacactaaggcagcaacaataggtggatggaaactggagcatttaggtaagggagagggatgccagaggacgtgatggtgagggagagggaagagggtgggactccaccgcaccagggcttctggctttattgactgggtatatggtggcatcctgggccaagacagtgagtcacagggaagaggctttgagcctggtaagcttgggacacttttgagacattgggaggaaatgacacatggcagttgacatacagatctagacgtcaggagaaaagtcagggctggagatTTTC…
0	C/EBPbeta [T00581]	1	GR-beta [T01920]	2	TBP [T00794]	3	RXR-alpha [T01345]	4	AP-2alphaA [T00035]	5	PR B [T00696]	6	PR A [T01661]	7	GR-alpha [T00337]
8	AP-1 [T00029]	9	c-Jun [T00133]	10	NF-1 [T00539]	11	C/EBPalpha [T00105]	12	c-Ets-2 [T00113]	13	XBP-1 [T00902]	14	CREB [T00163]	15	TFII-I [T00824]
16	YY1 [T00915]	17	Pax-5 [T00070]	18	p53 [T00671]	19	STAT4 [T01577]	20	c-Ets-1 [T00112]	21	FOXP3 [T04280]	22	c-Myb [T00137]	23	AR [T00040]
24	T3R-beta1 [T00851]	25	NF-AT1 [T01948]
Gene	Peak	Chrom	ChromStart	ChromEnd	Strand
RAET1G	LUAD_528121	chr6	149896509	149897011	+
>chr6:149896509-149897011
CTGAGTGGAGCCTGTTCTGTACACATCCAGGCCCTGAGAGTACACAGAGAGGAACTCACTGCTACCGCCCTGCCAATACTGCTGCTGTGGGGACACCAGCGGGGGTGGGCCAAGAACAGAgtgtatgtgtgtgtttgtgtgtgtgtgtgtgtgtgtgcatgggtgcttgtgtgtgtgtgCGTGCATATGTGTGATATGACCACTGAGTAGCTCCTTAGCAGGGCCAATATTTTCTACAAGTCTGATGACTCACAGGAAGGAGCACACCAGGCCTATACTTGGGTCCTGACATCTGGGATGCCAACCTAACACTGAAGAAAAAGAAAGAGCTGCAGACAGGCTGGGAAAAATATACAGAAAGGGGAAAGGGGCCCTTCCACCTTTGTTGCCCTCTGTGGT…
0	PEA3 [T00685]	1	AP-2alphaA [T00035]	2	Pax-5 [T00070]	3	p53 [T00671]	4	GR-alpha [T00337]	5	c-Ets-2 [T00113]	6	Sp1 [T00759]	7	C/EBPbeta [T00581]
8	XBP-1 [T00902]	9	ER-alpha [T00261]	10	GR-beta [T01920]	11	PR B [T00696]	12	PR A [T01661]	13	IRF-1 [T00423]	14	c-Ets-1 [T00112]	15	LEF-1 [T02905]
16	YY1 [T00915]	17	STAT4 [T01577]	18	NF-AT1 [T01948]	19	c-Myb [T00137]	20	TFIID [T00820]	21	FOXP3 [T04280]	22	GR [T05076]	23	NF-1 [T00539]
24	SRY [T00997]	25	TFII-I [T00824]	26	RXR-alpha [T01345]	27	Elk-1 [T00250]	28	AP-1 [T00029]	29	c-Jun [T00133]	30	c-Fos [T00123]	31	HNF-3alpha [T02512]
32	NF-Y [T00150]	33	GATA-1 [T00306]	34	WT1 I -KTS [T00900]	35	WT1 -KTS [T01839]	36	WT1 I [T01840]	37	WT1-del2 [T01841]	38	WT1 I-del2 [T01842]
Gene	Peak	Chrom	ChromStart	ChromEnd	Strand
TAP1	LUAD_48921	chr6	33088477	33088979	+
>chr6:33088477-33088979
TCCCTGGAGTCACAGAAAGAAGGTATCAGATGTGTCTCACTCTGACATATGCAGGTGTTTATGAAACTCTGGGATTTCTAAGGAAGGATGCAGTGCAGAGACAGGTCCCAGAGGAGACAAGAGCTGAGAGACCATCCAAACTGGGACCACCTTGTCACTAGACTTCAAATTTTCAATATTGATAGAGTGTTTTCTAAGAGTCAGGCCCTTTGCTGAGTGCTATGTGCAGCAGGATCAAAGGCAGCCAGGAGGTAGAGGAGTCTTGAGGTACATCAGTCATTGGAGTTGAAGAGCAGAGATTCAAAGGAAAGTTGGAACTGGAGCTTTAAAGGAGATGTGAAGTGGGTGACTCAACCTCTGACTCAGAAAAATTGATACCTGCAGAAGAAAAAACCCGGC…
0	AP-1 [T00029]	1	c-Jun [T00133]	2	GATA-1 [T00306]	3	c-Ets-2 [T00113]	4	GR-alpha [T00337]	5	YY1 [T00915]	6	C/EBPbeta [T00581]	7	GR-beta [T01920]
8	C/EBPalpha [T00105]	9	AP-2alphaA [T00035]	10	c-Fos [T00123]	11	Pax-5 [T00070]	12	p53 [T00671]	13	LEF-1 [T02905]	14	SRY [T00997]	15	TCF-4E [T02878]
16	NF-Y [T00150]	17	IRF-1 [T00423]	18	FOXP3 [T04280]	19	RXR-alpha [T01345]	20	TFII-I [T00824]	21	STAT4 [T01577]	22	TFIID [T00820]	23	PR B [T00696]
24	PR A [T01661]	25	c-Ets-1 [T00112]	26	TCF-4 [T02918]	27	XBP-1 [T00902]	28	GATA-2 [T00308]	29	HNF-3alpha [T02512]	30	Elk-1 [T00250]
