# Supplementary material for: Integration of single sample and population analysis for understanding immune evasion mechanisms of lung cancer
Source: NPJ Syst Biol Appl. 2023 Feb 10;9:4. doi: 10.1038/s41540-023-00267-8 (PMC9918494; doi:10.1038/s41540-023-00267-8)
Supplement: Supplementary file 9 — Supplementary Data 7 [file 41540_2023_267_MOESM9_ESM.xlsx]

## Sheet: Random
Gene	Corr	RMSD	P-value
B2M	0.124874	0.935815	0.130481
CCL20	0.0892834	1.01657	0.280532
CCL22	-0.162908	1.04279	0.0478962
CCL28	-0.0112144	0.932588	0.892393
CCR6	-0.162908	1.04279	0.0478962
CD1C	-0.0939933	0.969464	0.255831
CD2	-0.0196525	1.06055	0.812595
CD40	-0.0436141	0.976197	0.598652
CXCL17	-0.0112144	0.932588	0.892393
CXCR5	0.0345804	1.0172	0.676498
EZH2	-0.0489627	1.10799	0.554547
HSP90B1	-0.0112144	0.932588	0.892393
KLRK1	-0.0196525	1.06055	0.812595
LAG3	-0.162908	1.04279	0.0478962
NT5E	-0.162908	1.04279	0.0478962
RAET1G	-0.0436141	0.976197	0.598652
TAP1	0.0345804	1.0172	0.676498

## Sheet: Disordered TCGA-LUAD
Gene	Corr	RMSD	P-value
B2M	-0.0760716	14.8023	0.358129
CCL20	-0.031904	0.372825	0.700285
CCL22	0.0769085	0.0304586	0.35285
CCL28	0.0167389	0.0325942	0.839976
CCR6	0.0657409	0.0267713	0.427282
CD1C	-0.0576072	0.0315954	0.486769
CD2	-0.0141506	0.0429375	0.864461
CD40	-0.0357442	0.0520893	0.666252
CXCL17	-0.0876263	0.808391	0.289591
CXCR5	-0.129939	0.0307798	0.115474
EZH2	0.0720869	0.0328409	0.383933
HSP90B1	0.014024	1.1115	0.865662
KLRK1	0.0923252	0.0298663	0.264402
LAG3	0.0280073	0.0321901	0.735438
NT5E	0.10172	0.0781265	0.21863
RAET1G	-0.0342741	0.0277009	0.679205
TAP1	0.0102492	0.385308	0.901606

## Sheet: TCGA-LUAD
Gene	Corr	RMSD	P-value
B2M	0.79387	9.06424	2.38007e-33
CCL20	0.178133	0.360795	0.0303068
CCL22	0.573449	0.0346293	2.58734e-14
CCL28	0.705928	0.0244818	1.25212e-23
CCR6	0.991594	0.00347585	1.44821e-131
CD1C	0.850243	0.015131	1.58221e-42
CD2	0.497156	0.0336288	1.29754e-10
CD40	0.424128	0.0528613	7.79647e-08
CXCL17	0.121826	0.860263	0.14021
CXCR5	0.960991	0.00833563	2.19523e-83
EZH2	0.630005	0.0248453	9.62536e-18
HSP90B1	0.494477	0.957876	1.6867e-10
KLRK1	0.840885	0.0162982	9.2262e-41
LAG3	0.783589	0.0190338	5.53435e-32
NT5E	0.146486	0.0899354	0.0756391
RAET1G	0.932185	0.00958455	2.61494e-66
TAP1	0.822205	0.167113	1.48013e-37

## Sheet: L0 VS GENIE3 (AUROC)
Dataset	L0Reg framework	GENIE3
DREAM4_Net-1	0.725059	0.676562
DREAM4_Net-2	0.74333	0.684315
DREAM4_Net-3	0.798747	0.673672
DREAM4_Net-4	0.701371	0.700119
DREAM4_Net-5	0.682692	0.644636
GNW-100_Net-1	0.789748	0.698037
GNW-100_Net-2	0.800909	0.69615
GNW-100_Net-3	0.797009	0.70007
GNW-100_Net-4	0.815781	0.718847
GNW-100_Net-5	0.817597	0.690081
GNW-100_Net-6	0.804741	0.700887
GNW-100_Net-7	0.824957	0.692796
GNW-100_Net-8	0.82284	0.694384
GNW-100_Net-9	0.806352	0.675672
GNW-100_Net-10	0.820348	0.715375
