# Supplementary material for: Integration of single sample and population analysis for understanding immune evasion mechanisms of lung cancer
Source: NPJ Syst Biol Appl. 2023 Feb 10;9:4. doi: 10.1038/s41540-023-00267-8 (PMC9918494; doi:10.1038/s41540-023-00267-8)
Supplement: Supplementary file 10 — Supplementary Data 8 [file 41540_2023_267_MOESM10_ESM.xlsx]

## Sheet: ImmuCycRegFramework_Gene-Sample
Gene	Sample	T-value	P-value
B2M	TCGA-44-6146-01	-4.47582	1.06835e-05
B2M	TCGA-93-A4JQ-01	-20.6684	2.16423e-60
B2M	TCGA-L9-A8F4-01	-8.47674	9.34505e-16
B2M	TCGA-NJ-A4YG-01	8.52924	6.4725e-16
B2M	TCGA-86-A4D0-01	24.4956	1.17802e-74
B2M	TCGA-44-3918-01	-81.1476	8.36055e-212
B2M	TCGA-93-A4JN-01	-10.6233	1.05039e-22
B2M	TCGA-93-A4JN-01	-10.6233	1.05039e-22
B2M	TCGA-L4-A4E6-01	-50.091	3.18038e-151
B2M	TCGA-93-A4JO-01	-9.39885	1.22279e-18
B2M	TCGA-86-A4P7-01	-7.98918	2.64841e-14
B2M	TCGA-MP-A4SV-01	-14.4898	9.71703e-37
B2M	TCGA-MP-A4TE-01	28.4919	8.05324e-89
B2M	TCGA-91-A4BC-01	-3.32651	0.000984443
B2M	TCGA-49-AARO-01	7.02555	1.34347e-11
B2M	TCGA-MP-A4T4-01	-54.1813	9.12833e-161
B2M	TCGA-MP-A4TF-01	18.6449	1.1733e-52
B2M	TCGA-86-A4P8-01	-57.9771	4.09324e-169
B2M	TCGA-MP-A4T7-01	10.5978	1.28308e-22
B2M	TCGA-73-A9RS-01	8.43569	1.24417e-15
B2M	TCGA-73-A9RS-01	8.43569	1.24417e-15
B2M	TCGA-73-A9RS-01	8.43569	1.24417e-15
B2M	TCGA-73-A9RS-01	8.43569	1.24417e-15
CCL20	TCGA-NJ-A4YG-01	3.74656	0.000213521
CCL20	TCGA-86-A4D0-01	-8.21069	5.88414e-15
CCL20	TCGA-86-A4D0-01	-8.21069	5.88414e-15
CCL20	TCGA-93-A4JN-01	3.65155	0.000305572
CCL20	TCGA-4B-A93V-01	-111.313	3.47289e-253
CCL20	TCGA-L4-A4E6-01	4.16051	4.11002e-05
CCL20	TCGA-L4-A4E6-01	4.16051	4.11002e-05
CCL20	TCGA-86-A4P7-01	3.65155	0.000305572
CCL20	TCGA-MP-A4SV-01	-6.6838	1.07244e-10
CCL20	TCGA-MP-A4TE-01	-64.8006	4.89414e-183
CCL20	TCGA-MP-A4TE-01	-64.8006	4.89414e-183
CCL20	TCGA-MP-A4TE-01	-64.8006	4.89414e-183
CCL20	TCGA-MP-A4TE-01	-64.8006	4.89414e-183
CCL20	TCGA-MP-A4TE-01	-64.8006	4.89414e-183
CCL20	TCGA-86-A4P8-01	3.85514	0.000140473
CCL20	TCGA-86-A4P8-01	3.85514	0.000140473
CCL20	TCGA-73-A9RS-01	3.35296	0.000897999
CCL22	TCGA-44-6146-01	4.22791	3.10213e-05
CCL22	TCGA-93-A4JQ-01	-82.5073	5.89721e-214
CCL22	TCGA-L9-A8F4-01	-34.8751	1.13906e-109
CCL22	TCGA-NJ-A4YG-01	-104.814	3.02085e-245
CCL22	TCGA-86-A4D0-01	-8.1066	1.19695e-14
CCL22	TCGA-44-3918-01	6.06496	3.81308e-09
CCL22	TCGA-93-A4JN-01	-73.0596	2.74735e-198
CCL22	TCGA-4B-A93V-01	6.06496	3.81308e-09
CCL22	TCGA-L4-A4E6-01	-74.503	8.53643e-201
CCL22	TCGA-93-A4JO-01	-25.4274	4.95922e-78
CCL22	TCGA-86-A4P7-01	-39.5989	1.02417e-123
CCL22	TCGA-MP-A4SV-01	-79.2268	1.04325e-208
CCL22	TCGA-MP-A4SV-01	-79.2268	1.04325e-208
CCL22	TCGA-91-A4BC-01	3.83425	0.000152368
CCL22	TCGA-49-AARO-01	-297.049	0
CCL22	TCGA-MP-A4T4-01	-106.914	7.3347e-248
CCL22	TCGA-MP-A4TF-01	-22.4094	5.94727e-67
CCL22	TCGA-86-A4P8-01	-32.5132	3.26731e-102
CCL22	TCGA-MP-A4T7-01	-323.555	0
CCL22	TCGA-73-A9RS-01	8.29567	3.28195e-15
CCL28	TCGA-44-6146-01	-453.222	0
CCL28	TCGA-93-A4JQ-01	-78.4098	2.26988e-207
CCL28	TCGA-L9-A8F4-01	6.5669	2.14614e-10
CCL28	TCGA-NJ-A4YG-01	-184.579	1.19761512551918e-320
CCL28	TCGA-86-A4D0-01	21.5261	1.22954e-63
CCL28	TCGA-44-3918-01	-41.8428	5.27209e-130
CCL28	TCGA-93-A4JN-01	-59.7108	8.88767e-173
CCL28	TCGA-4B-A93V-01	23.1883	7.51844e-70
CCL28	TCGA-L4-A4E6-01	-7.35349	1.71222e-12
CCL28	TCGA-93-A4JO-01	-55.971	9.25779e-165
CCL28	TCGA-86-A4P7-01	-17.9496	5.52448e-50
CCL28	TCGA-MP-A4SV-01	-38.5185	1.33087e-120
CCL28	TCGA-MP-A4TE-01	28.5902	3.69895e-89
CCL28	TCGA-91-A4BC-01	10.0989	6.2021e-21
CCL28	TCGA-49-AARO-01	-59.7108	8.88767e-173
CCL28	TCGA-MP-A4T4-01	-35.8176	1.45615e-112
CCL28	TCGA-MP-A4T4-01	-35.8176	1.45615e-112
CCL28	TCGA-86-A4P8-01	-44.7516	8.17768e-138
CCL28	TCGA-MP-A4T7-01	-4.02922	7.03614e-05
CCL28	TCGA-73-A9RS-01	25.2659	1.89367e-77
CCR6	TCGA-44-6146-01	-163.358	2.87199e-304
CCR6	TCGA-93-A4JQ-01	-246.476	0
CCR6	TCGA-L9-A8F4-01	-79.646	2.17216e-209
CCR6	TCGA-NJ-A4YG-01	-67.9645	4.53435e-189
CCR6	TCGA-86-A4D0-01	-14.354	3.16615e-36
CCR6	TCGA-44-3918-01	-92.1121	2.73519e-228
CCR6	TCGA-93-A4JN-01	-110.179	7.84027e-252
CCR6	TCGA-4B-A93V-01	-8.98992	2.43672e-17
CCR6	TCGA-L4-A4E6-01	-50.0555	3.87103e-151
CCR6	TCGA-93-A4JO-01	-136.207	5.57376e-280
CCR6	TCGA-86-A4P7-01	-81.7331	9.81189e-213
CCR6	TCGA-MP-A4SV-01	-42.9535	4.96119e-133
CCR6	TCGA-MP-A4TE-01	4.13681	4.53367e-05
CCR6	TCGA-91-A4BC-01	-14.2339	8.98038e-36
CCR6	TCGA-49-AARO-01	-107.026	5.34022e-248
CCR6	TCGA-MP-A4T4-01	-35.4611	1.78692e-111
CCR6	TCGA-MP-A4TF-01	10.4055	5.782e-22
CCR6	TCGA-86-A4P8-01	-148.756	9.66892e-292
CCR6	TCGA-MP-A4T7-01	-21.4447	2.49267e-63
CCR6	TCGA-73-A9RS-01	13.4723	6.37305e-33
CD1C	TCGA-44-6146-01	-10.3303	1.03832e-21
CD1C	TCGA-93-A4JQ-01	-95.9404	1.27932e-233
CD1C	TCGA-L9-A8F4-01	5.94273	7.48982e-09
CD1C	TCGA-NJ-A4YG-01	-86.9784	8.25899e-221
CD1C	TCGA-NJ-A4YG-01	-86.9784	8.25899e-221
CD1C	TCGA-NJ-A4YG-01	-86.9784	8.25899e-221
CD1C	TCGA-93-A4JN-01	-30.8484	8.94148e-97
CD1C	TCGA-4B-A93V-01	10.1879	3.12733e-21
CD1C	TCGA-L4-A4E6-01	-70.4696	1.12464e-193
CD1C	TCGA-93-A4JO-01	-49.0081	1.35194e-148
CD1C	TCGA-86-A4P7-01	-29.6692	7.83625e-93
CD1C	TCGA-MP-A4SV-01	-5.8493	1.24616e-08
CD1C	TCGA-MP-A4TE-01	11.3671	2.76276e-25
CD1C	TCGA-91-A4BC-01	10.8954	1.21948e-23
CD1C	TCGA-49-AARO-01	-115.515	4.34919e-258
CD1C	TCGA-MP-A4T4-01	-6.79266	5.57748e-11
CD1C	TCGA-MP-A4TF-01	13.0179	3.06551e-31
CD1C	TCGA-86-A4P8-01	-51.1307	1.04748e-153
CD1C	TCGA-MP-A4T7-01	-5.8493	1.24616e-08
CD1C	TCGA-73-A9RS-01	12.3104	1.18045e-28
CD2	TCGA-44-6146-01	5.20313	3.55773e-07
CD2	TCGA-93-A4JQ-01	-125.557	3.81271e-269
CD2	TCGA-L9-A8F4-01	-142.615	4.12064e-286
CD2	TCGA-NJ-A4YG-01	-23.1392	1.14274e-69
CD2	TCGA-86-A4D0-01	-6.14708	2.40891e-09
CD2	TCGA-44-3918-01	-127.282	5.84513e-271
CD2	TCGA-93-A4JN-01	-28.7811	8.19292e-90
CD2	TCGA-4B-A93V-01	-16.8335	1.08604e-45
CD2	TCGA-L4-A4E6-01	-43.3837	3.45366e-134
CD2	TCGA-93-A4JO-01	-81.0186	1.34317e-211
CD2	TCGA-86-A4P7-01	-62.168	8.06976e-178
CD2	TCGA-MP-A4SV-01	-80.2221	2.54517e-210
CD2	TCGA-MP-A4TE-01	13.8319	2.90018e-34
CD2	TCGA-91-A4BC-01	-167.24	2.04678e-307
CD2	TCGA-49-AARO-01	-36.4143	2.26576e-114
CD2	TCGA-MP-A4T4-01	-127.017	1.10762e-270
CD2	TCGA-MP-A4TF-01	8.7874	1.043e-16
CD2	TCGA-86-A4P8-01	-111.286	3.74226e-253
CD2	TCGA-MP-A4T7-01	-19.6213	2.12107e-56
CD2	TCGA-73-A9RS-01	6.13238	2.61614e-09
CD40	TCGA-44-6146-01	29.4493	4.3428e-92
CD40	TCGA-93-A4JQ-01	-63.2642	5.15204e-180
CD40	TCGA-L9-A8F4-01	-35.8374	1.26752e-112
CD40	TCGA-L9-A8F4-01	-35.8374	1.26752e-112
CD40	TCGA-86-A4D0-01	30.3454	4.20721e-95
CD40	TCGA-44-3918-01	11.2074	1.00289e-24
CD40	TCGA-93-A4JN-01	-54.1112	1.31505e-160
CD40	TCGA-4B-A93V-01	23.1126	1.43355e-69
CD40	TCGA-L4-A4E6-01	-4.28215	2.46701e-05
CD40	TCGA-93-A4JO-01	3.97469	8.76071e-05
CD40	TCGA-93-A4JO-01	3.97469	8.76071e-05
CD40	TCGA-MP-A4SV-01	-17.7235	4.09379e-49
CD40	TCGA-MP-A4TE-01	37.8981	8.67227e-119
CD40	TCGA-91-A4BC-01	12.9676	4.69789e-31
CD40	TCGA-49-AARO-01	-74.4013	1.27794e-200
CD40	TCGA-MP-A4T4-01	-60.7359	6.67435e-175
CD40	TCGA-MP-A4TF-01	33.8657	1.61102e-106
CD40	TCGA-86-A4P8-01	-16.5394	1.46605e-44
CD40	TCGA-MP-A4T7-01	9.67127	1.60143e-19
CD40	TCGA-73-A9RS-01	24.2007	1.40593e-73
CXCL17	TCGA-44-6146-01	-170.541	4.91238574262714e-310
CXCL17	TCGA-93-A4JQ-01	-7.94207	3.63464e-14
CXCL17	TCGA-L9-A8F4-01	-21.05	7.73699e-62
CXCL17	TCGA-NJ-A4YG-01	-70.8536	2.2795e-194
CXCL17	TCGA-86-A4D0-01	-47.9087	7.01006e-146
CXCL17	TCGA-44-3918-01	-7.87778	5.58816e-14
CXCL17	TCGA-93-A4JN-01	-36.593	6.56528e-115
CXCL17	TCGA-4B-A93V-01	-395.176	0
CXCL17	TCGA-L4-A4E6-01	-62.6642	8.11468e-179
CXCL17	TCGA-93-A4JO-01	-47.4185	1.17936e-144
CXCL17	TCGA-86-A4P7-01	-110.298	5.64361e-252
CXCL17	TCGA-MP-A4SV-01	-45.2245	4.76341e-139
CXCL17	TCGA-MP-A4TE-01	-209.246	0
CXCL17	TCGA-91-A4BC-01	-24.7228	1.75482e-75
CXCL17	TCGA-91-A4BC-01	-24.7228	1.75482e-75
CXCL17	TCGA-MP-A4T4-01	-54.0327	1.98044e-160
CXCL17	TCGA-MP-A4TF-01	7.73758	1.41655e-13
CXCL17	TCGA-86-A4P8-01	-3.33703	0.00094918
CXCL17	TCGA-MP-A4T7-01	-33.306	9.49746e-105
CXCL17	TCGA-73-A9RS-01	-128.469	3.41106e-272
CXCR5	TCGA-44-6146-01	8.77206	1.16352e-16
CXCR5	TCGA-93-A4JQ-01	-85.9631	2.78275e-219
CXCR5	TCGA-L9-A8F4-01	-15.3227	6.68429e-40
CXCR5	TCGA-NJ-A4YG-01	-67.3412	6.68968e-188
CXCR5	TCGA-86-A4D0-01	7.28944	2.57313e-12
CXCR5	TCGA-44-3918-01	4.04414	6.62384e-05
CXCR5	TCGA-93-A4JN-01	-32.2071	3.18135e-101
CXCR5	TCGA-4B-A93V-01	6.30755	9.69109e-10
CXCR5	TCGA-L4-A4E6-01	-6.71846	8.71598e-11
CXCR5	TCGA-93-A4JO-01	-92.0377	3.48892e-228
CXCR5	TCGA-86-A4P7-01	-10.3863	6.71374e-22
CXCR5	TCGA-86-A4P7-01	-10.3863	6.71374e-22
CXCR5	TCGA-MP-A4TE-01	8.11746	1.11173e-14
CXCR5	TCGA-91-A4BC-01	-27.8406	1.4368e-86
CXCR5	TCGA-49-AARO-01	-168.857	1.05155768414564e-308
CXCR5	TCGA-49-AARO-01	-168.857	1.05155768414564e-308
CXCR5	TCGA-MP-A4TF-01	6.88724	3.14139e-11
CXCR5	TCGA-86-A4P8-01	6.87584	3.36741e-11
CXCR5	TCGA-MP-A4T7-01	-7.72478	1.54127e-13
CXCR5	TCGA-73-A9RS-01	8.194	6.5965e-15
CXCR5	TCGA-73-A9RS-01	8.194	6.5965e-15
EZH2	TCGA-93-A4JQ-01	-63.8942	2.91889e-181
EZH2	TCGA-L9-A8F4-01	-140.734	2.4351e-284
EZH2	TCGA-NJ-A4YG-01	-12.4887	2.66014e-29
EZH2	TCGA-86-A4D0-01	-150.5	2.67488e-293
EZH2	TCGA-44-3918-01	-125.28	7.48093e-269
EZH2	TCGA-93-A4JN-01	-282.072	0
EZH2	TCGA-4B-A93V-01	-62.499	1.73999e-178
EZH2	TCGA-4B-A93V-01	-62.499	1.73999e-178
EZH2	TCGA-93-A4JO-01	-82.5675	4.74282e-214
EZH2	TCGA-86-A4P7-01	-57.0258	4.58419e-167
EZH2	TCGA-MP-A4SV-01	-204.267	0
EZH2	TCGA-MP-A4TE-01	-48.7623	5.41926e-148
EZH2	TCGA-91-A4BC-01	-134.295	4.26261e-278
EZH2	TCGA-49-AARO-01	-40.0695	4.69845e-125
EZH2	TCGA-MP-A4T4-01	-146.744	6.37429e-290
EZH2	TCGA-MP-A4TF-01	-39.8548	1.91055e-124
EZH2	TCGA-86-A4P8-01	-7.01545	1.43006e-11
EZH2	TCGA-MP-A4T7-01	-58.5282	2.74019e-170
EZH2	TCGA-73-A9RS-01	-81.6017	1.58526e-212
HSP90B1	TCGA-44-6146-01	-26.4184	1.42113e-81
HSP90B1	TCGA-93-A4JQ-01	-42.3306	2.43202e-131
HSP90B1	TCGA-L9-A8F4-01	-33.9635	7.93469e-107
HSP90B1	TCGA-NJ-A4YG-01	-11.08	2.79095e-24
HSP90B1	TCGA-86-A4D0-01	-118.839	7.57746e-262
HSP90B1	TCGA-44-3918-01	-38.8594	1.36655e-121
HSP90B1	TCGA-93-A4JN-01	-39.4814	2.22026e-123
HSP90B1	TCGA-4B-A93V-01	-47.7198	2.075e-145
HSP90B1	TCGA-4B-A93V-01	-47.7198	2.075e-145
HSP90B1	TCGA-93-A4JO-01	-8.53246	6.32798e-16
HSP90B1	TCGA-86-A4P7-01	-24.5001	1.1345e-74
HSP90B1	TCGA-MP-A4SV-01	-59.6879	9.92246e-173
HSP90B1	TCGA-MP-A4TE-01	-240.448	0
HSP90B1	TCGA-91-A4BC-01	-55.5553	7.6695e-164
HSP90B1	TCGA-49-AARO-01	-9.7227	1.08729e-19
HSP90B1	TCGA-MP-A4T4-01	-24.4935	1.19854e-74
HSP90B1	TCGA-MP-A4TF-01	-84.2123	1.31182e-216
HSP90B1	TCGA-86-A4P8-01	3.6275	0.000334206
HSP90B1	TCGA-MP-A4T7-01	-46.6537	1.00811e-142
HSP90B1	TCGA-73-A9RS-01	-23.7198	8.18822e-72
KLRK1	TCGA-44-6146-01	16.7748	1.82705e-45
KLRK1	TCGA-93-A4JQ-01	5.62594	4.10591e-08
KLRK1	TCGA-L9-A8F4-01	3.48243	0.000567836
KLRK1	TCGA-NJ-A4YG-01	15.9171	3.5743e-42
KLRK1	TCGA-86-A4D0-01	16.406	4.76856e-44
KLRK1	TCGA-86-A4D0-01	16.406	4.76856e-44
KLRK1	TCGA-93-A4JN-01	14.7486	1.01849e-37
KLRK1	TCGA-4B-A93V-01	15.2138	1.73786e-39
KLRK1	TCGA-L4-A4E6-01	8.28915	3.43279e-15
KLRK1	TCGA-L4-A4E6-01	8.28915	3.43279e-15
KLRK1	TCGA-86-A4P7-01	3.95654	9.4187e-05
KLRK1	TCGA-86-A4P7-01	3.95654	9.4187e-05
KLRK1	TCGA-MP-A4TE-01	17.8542	1.2861e-49
KLRK1	TCGA-91-A4BC-01	-31.0256	2.3193e-97
KLRK1	TCGA-49-AARO-01	11.7376	1.3481e-26
KLRK1	TCGA-MP-A4T4-01	-14.2848	5.77086e-36
KLRK1	TCGA-MP-A4TF-01	15.8426	6.89666e-42
KLRK1	TCGA-86-A4P8-01	-10.7775	3.10806e-23
KLRK1	TCGA-MP-A4T7-01	13.3842	1.35403e-32
KLRK1	TCGA-73-A9RS-01	16.4494	3.24796e-44
LAG3	TCGA-44-6146-01	20.462	1.31785e-59
LAG3	TCGA-93-A4JQ-01	-55.8053	2.14698e-164
LAG3	TCGA-L9-A8F4-01	-92.4752	8.36887e-229
LAG3	TCGA-L9-A8F4-01	-92.4752	8.36887e-229
LAG3	TCGA-86-A4D0-01	-15.8998	4.16431e-42
LAG3	TCGA-44-3918-01	5.82483	1.42242e-08
LAG3	TCGA-93-A4JN-01	-124.985	1.53918e-268
LAG3	TCGA-4B-A93V-01	-28.9962	1.50754e-90
LAG3	TCGA-L4-A4E6-01	3.97593	8.71727e-05
LAG3	TCGA-93-A4JO-01	-67.0528	2.34185e-187
LAG3	TCGA-86-A4P7-01	-27.7636	2.66258e-86
LAG3	TCGA-MP-A4SV-01	-83.6929	8.33001e-216
LAG3	TCGA-MP-A4TE-01	8.59819	3.98738e-16
LAG3	TCGA-91-A4BC-01	-318.966	0
LAG3	TCGA-49-AARO-01	-25.4525	4.02897e-78
LAG3	TCGA-MP-A4T4-01	-143.628	4.67788e-287
LAG3	TCGA-MP-A4TF-01	3.82186	0.000159873
LAG3	TCGA-86-A4P8-01	-16.5161	1.80173e-44
LAG3	TCGA-MP-A4T7-01	-10.6612	7.79044e-23
LAG3	TCGA-73-A9RS-01	13.0664	2.0321e-31
NT5E	TCGA-44-6146-01	-314.032	0
NT5E	TCGA-93-A4JQ-01	-370.982	0
NT5E	TCGA-L9-A8F4-01	-12.3777	6.73446e-29
NT5E	TCGA-NJ-A4YG-01	-297.126	0
NT5E	TCGA-86-A4D0-01	-18.0368	2.55182e-50
NT5E	TCGA-44-3918-01	-103.64	9.20017e-244
NT5E	TCGA-93-A4JN-01	-202.926	0
NT5E	TCGA-4B-A93V-01	-18.4666	5.67958e-52
NT5E	TCGA-L4-A4E6-01	-21.332	6.63957e-63
NT5E	TCGA-93-A4JO-01	-19.8993	1.83724e-57
NT5E	TCGA-86-A4P7-01	-3.42331	0.000701251
NT5E	TCGA-MP-A4SV-01	-277.57	0
NT5E	TCGA-MP-A4TE-01	-44.685	1.22245e-137
NT5E	TCGA-91-A4BC-01	10.4739	3.39122e-22
NT5E	TCGA-49-AARO-01	-230.434	0
NT5E	TCGA-MP-A4T4-01	-171.264	1.33179915263178e-310
NT5E	TCGA-MP-A4TF-01	-1098	0
NT5E	TCGA-86-A4P8-01	-9.51227	5.26526e-19
NT5E	TCGA-MP-A4T7-01	-210.878	0
NT5E	TCGA-73-A9RS-01	22.8667	1.17395e-68
RAET1G	TCGA-44-6146-01	8.86108	6.15899e-17
RAET1G	TCGA-93-A4JQ-01	10.5761	1.52187e-22
RAET1G	TCGA-L9-A8F4-01	-78.0912	7.60559e-207
RAET1G	TCGA-NJ-A4YG-01	12.0474	1.04973e-27
RAET1G	TCGA-86-A4D0-01	11.8759	4.32591e-27
RAET1G	TCGA-44-3918-01	12.3634	7.58915e-29
RAET1G	TCGA-93-A4JN-01	-8.09971	1.25429e-14
RAET1G	TCGA-4B-A93V-01	13.5278	3.96164e-33
RAET1G	TCGA-L4-A4E6-01	3.70695	0.000248161
RAET1G	TCGA-L4-A4E6-01	3.70695	0.000248161
RAET1G	TCGA-86-A4P7-01	-9.77864	7.12752e-20
RAET1G	TCGA-MP-A4SV-01	11.217	9.28505e-25
RAET1G	TCGA-MP-A4TE-01	-20.0959	3.26598e-58
RAET1G	TCGA-91-A4BC-01	14.5839	4.28495e-37
RAET1G	TCGA-49-AARO-01	9.9262	2.32553e-20
RAET1G	TCGA-MP-A4T4-01	5.14216	4.80507e-07
RAET1G	TCGA-MP-A4TF-01	-296.586	0
RAET1G	TCGA-86-A4P8-01	4.65473	4.8038e-06
RAET1G	TCGA-MP-A4T7-01	-209.4	0
RAET1G	TCGA-73-A9RS-01	-110.839	1.27208e-252
TAP1	TCGA-44-6146-01	5.16188	4.36127e-07
TAP1	TCGA-93-A4JQ-01	-44.6077	1.94995e-137
TAP1	TCGA-L9-A8F4-01	-12.9868	3.99246e-31
TAP1	TCGA-NJ-A4YG-01	-9.1488	7.68682e-18
TAP1	TCGA-NJ-A4YG-01	-9.1488	7.68682e-18
TAP1	TCGA-44-3918-01	-37.2018	9.93291e-117
TAP1	TCGA-93-A4JN-01	-74.718	3.64314e-201
TAP1	TCGA-4B-A93V-01	4.36737	1.71328e-05
TAP1	TCGA-4B-A93V-01	4.36737	1.71328e-05
TAP1	TCGA-93-A4JO-01	-15.359	4.85916e-40
TAP1	TCGA-86-A4P7-01	-13.4757	6.19199e-33
TAP1	TCGA-MP-A4SV-01	-35.9285	6.6936e-113
TAP1	TCGA-MP-A4TE-01	16.8358	1.0648e-45
TAP1	TCGA-91-A4BC-01	-29.3195	1.19673e-91
TAP1	TCGA-49-AARO-01	-6.51627	2.89038e-10
TAP1	TCGA-MP-A4T4-01	-89.8011	5.69111e-225
TAP1	TCGA-MP-A4TF-01	-38.3424	4.33831e-120
TAP1	TCGA-86-A4P8-01	-17.371	9.30428e-48
TAP1	TCGA-MP-A4T7-01	-4.85339	1.92107e-06
TAP1	TCGA-MP-A4T7-01	-4.85339	1.92107e-06

## Sheet: ImmuCycRegFramework_Gene-TF
TF	Type	Gene	Sample	ImmuneCycle	Interaction score	P-value
YY1	1	EZH2	TCGA-L9-A8F4-01	Infiltration of immune cells into tumors	0.999	5.52388e-206
YY1	1	EZH2	TCGA-44-3918-01	Infiltration of immune cells into tumors	0.999	2.89352e-156
YY1	1	EZH2	TCGA-93-A4JN-01	Infiltration of immune cells into tumors	0.999	1.55782e-191
YY1	1	EZH2	TCGA-86-A4P7-01	Infiltration of immune cells into tumors	0.999	6.64004e-99
YY1	1	EZH2	TCGA-MP-A4SV-01	Infiltration of immune cells into tumors	0.999	1.23743e-148
YY1	1	EZH2	TCGA-49-AARO-01	Infiltration of immune cells into tumors	0.999	2.61492e-11
YY1	1	EZH2	TCGA-MP-A4T4-01	Infiltration of immune cells into tumors	0.999	5.03775e-68
RELA	1	EZH2	TCGA-MP-A4SV-01	Infiltration of immune cells into tumors	0.989	1.46769e-05
RELA	2	EZH2	TCGA-L9-A8F4-01	Infiltration of immune cells into tumors	0.989	3.16056e-11
RELA	2	EZH2	TCGA-44-3918-01	Infiltration of immune cells into tumors	0.989	1.05266e-114
RELA	2	EZH2	TCGA-93-A4JN-01	Infiltration of immune cells into tumors	0.989	5.7525e-07
JUN	1	EZH2	TCGA-L9-A8F4-01	Infiltration of immune cells into tumors	0.783	2.12765e-06
JUN	1	EZH2	TCGA-86-A4P7-01	Infiltration of immune cells into tumors	0.783	5.61177e-08
JUN	2	EZH2	TCGA-44-3918-01	Infiltration of immune cells into tumors	0.783	4.72009e-44
JUN	2	EZH2	TCGA-MP-A4SV-01	Infiltration of immune cells into tumors	0.783	2.18074e-21
JUN	2	EZH2	TCGA-49-AARO-01	Infiltration of immune cells into tumors	0.783	2.35669e-10
JUN	2	EZH2	TCGA-MP-A4T4-01	Infiltration of immune cells into tumors	0.783	3.97419e-10
RXRA	1	EZH2	TCGA-L9-A8F4-01	Infiltration of immune cells into tumors	0.781	2.4952e-15
RXRA	1	EZH2	TCGA-93-A4JN-01	Infiltration of immune cells into tumors	0.781	4.02107e-43
RXRA	1	EZH2	TCGA-86-A4P7-01	Infiltration of immune cells into tumors	0.781	0.000439722
RXRA	1	EZH2	TCGA-MP-A4SV-01	Infiltration of immune cells into tumors	0.781	3.10472e-59
RXRA	1	EZH2	TCGA-MP-A4T4-01	Infiltration of immune cells into tumors	0.781	2.43158e-52
RXRA	2	EZH2	TCGA-44-3918-01	Infiltration of immune cells into tumors	0.781	2.12036e-98
RXRA	2	EZH2	TCGA-49-AARO-01	Infiltration of immune cells into tumors	0.781	2.91781e-11
TP53	1	B2M	TCGA-73-A9RS-01	Recognition of cancer cells by T cells	0.564	3.15014e-34
TP53	2	B2M	TCGA-86-A4D0-01	Recognition of cancer cells by T cells	0.564	2.02628e-307
IRF1	1	TAP1	TCGA-44-6146-01	Recognition of cancer cells by T cells	0.535	4.46424e-16
IRF1	1	TAP1	TCGA-4B-A93V-01	Recognition of cancer cells by T cells	0.535	8.26839e-13
IRF1	1	TAP1	TCGA-MP-A4TE-01	Recognition of cancer cells by T cells	0.535	3.98052e-21
IRF1	1	B2M	TCGA-86-A4D0-01	Recognition of cancer cells by T cells	0.527	5.26536e-09
IRF1	1	B2M	TCGA-73-A9RS-01	Recognition of cancer cells by T cells	0.527	3.57088e-20
PAX5	2	CD40	TCGA-86-A4D0-01	Cancer antigen presentation	0.474	1.89425e-251
PAX5	2	CD40	TCGA-MP-A4TE-01	Cancer antigen presentation	0.474	8.60113e-306
JUN	2	HSP90B1	TCGA-86-A4P8-01	Release of cancer cell antigens	0.474	2.96457e-16
CEBPB	1	CD40	TCGA-86-A4D0-01	Cancer antigen presentation	0.454	1.25102e-91
PAX5	1	EZH2	TCGA-L9-A8F4-01	Infiltration of immune cells into tumors	0.445	0
PAX5	1	EZH2	TCGA-44-3918-01	Infiltration of immune cells into tumors	0.445	1.56609e-236
PAX5	1	EZH2	TCGA-93-A4JN-01	Infiltration of immune cells into tumors	0.445	0
PAX5	1	EZH2	TCGA-86-A4P7-01	Infiltration of immune cells into tumors	0.445	4.25111e-304
PAX5	1	EZH2	TCGA-MP-A4SV-01	Infiltration of immune cells into tumors	0.445	0
PAX5	1	EZH2	TCGA-49-AARO-01	Infiltration of immune cells into tumors	0.445	0
PAX5	1	EZH2	TCGA-MP-A4T4-01	Infiltration of immune cells into tumors	0.445	5.89205e-226
ESR1	1	B2M	TCGA-73-A9RS-01	Recognition of cancer cells by T cells	0.39	2.68601e-70
ESR1	2	B2M	TCGA-86-A4D0-01	Recognition of cancer cells by T cells	0.39	9.8011e-88
JUN	2	CCL20	TCGA-86-A4D0-01	Trafficking of immune cells to tumors	0.39	9.5355e-14
JUN	2	CCL20	TCGA-4B-A93V-01	Trafficking of immune cells to tumors	0.39	2.61576e-07
JUN	2	CCL20	TCGA-MP-A4TE-01	Trafficking of immune cells to tumors	0.39	4.18892e-41
ATF3	2	HSP90B1	TCGA-86-A4P8-01	Release of cancer cell antigens	0.387	1.374e-06
TBP	1	EZH2	TCGA-L9-A8F4-01	Infiltration of immune cells into tumors	0.379	1.11372e-133
TBP	1	EZH2	TCGA-93-A4JN-01	Infiltration of immune cells into tumors	0.379	6.38839e-99
TBP	1	EZH2	TCGA-MP-A4SV-01	Infiltration of immune cells into tumors	0.379	2.17411e-63
TBP	1	EZH2	TCGA-MP-A4T4-01	Infiltration of immune cells into tumors	0.379	7.27673e-26
NR3C1	1	EZH2	TCGA-L9-A8F4-01	Infiltration of immune cells into tumors	0.375	9.14757e-187
NR3C1	1	EZH2	TCGA-44-3918-01	Infiltration of immune cells into tumors	0.375	1.01933e-245
NR3C1	1	EZH2	TCGA-93-A4JN-01	Infiltration of immune cells into tumors	0.375	2.47705e-41
NR3C1	1	EZH2	TCGA-86-A4P7-01	Infiltration of immune cells into tumors	0.375	3.85599e-27
NR3C1	1	EZH2	TCGA-MP-A4SV-01	Infiltration of immune cells into tumors	0.375	4.01158e-101
NR3C1	1	EZH2	TCGA-MP-A4T4-01	Infiltration of immune cells into tumors	0.375	5.45901e-42
NR3C1	2	EZH2	TCGA-49-AARO-01	Infiltration of immune cells into tumors	0.375	1.03117e-30
FOS	1	B2M	TCGA-86-A4D0-01	Recognition of cancer cells by T cells	0.354	2.55804e-18
FOS	1	B2M	TCGA-73-A9RS-01	Recognition of cancer cells by T cells	0.354	1.69937e-21
ETS1	2	EZH2	TCGA-L9-A8F4-01	Infiltration of immune cells into tumors	0.346	1.6347e-28
ETS1	2	EZH2	TCGA-44-3918-01	Infiltration of immune cells into tumors	0.346	5.80965e-43
ETS1	2	EZH2	TCGA-93-A4JN-01	Infiltration of immune cells into tumors	0.346	1.40665e-26
ETS1	2	EZH2	TCGA-MP-A4SV-01	Infiltration of immune cells into tumors	0.346	3.53203e-27
ETS1	2	EZH2	TCGA-49-AARO-01	Infiltration of immune cells into tumors	0.346	1.90565e-29
ETS1	2	EZH2	TCGA-MP-A4T4-01	Infiltration of immune cells into tumors	0.346	1.93756e-19
CEBPB	1	CCL20	TCGA-4B-A93V-01	Trafficking of immune cells to tumors	0.345	4.16959e-10
CEBPB	2	CCL20	TCGA-86-A4D0-01	Trafficking of immune cells to tumors	0.345	1.25102e-91
STAT4	1	KLRK1	TCGA-NJ-A4YG-01	Trafficking of immune cells to tumors	0.345	2.61929e-47
MYB	1	EZH2	TCGA-L9-A8F4-01	Infiltration of immune cells into tumors	0.339	9.10107e-64
MYB	1	EZH2	TCGA-44-3918-01	Infiltration of immune cells into tumors	0.339	2.28344e-21
MYB	1	EZH2	TCGA-93-A4JN-01	Infiltration of immune cells into tumors	0.339	4.86778e-96
MYB	1	EZH2	TCGA-86-A4P7-01	Infiltration of immune cells into tumors	0.339	7.34172e-53
MYB	1	EZH2	TCGA-MP-A4SV-01	Infiltration of immune cells into tumors	0.339	8.71651e-169
MYB	1	EZH2	TCGA-49-AARO-01	Infiltration of immune cells into tumors	0.339	6.9422e-58
CEBPB	1	EZH2	TCGA-L9-A8F4-01	Infiltration of immune cells into tumors	0.337	0.000439176
CEBPB	2	EZH2	TCGA-44-3918-01	Infiltration of immune cells into tumors	0.337	1.79392e-94
CEBPB	2	EZH2	TCGA-93-A4JN-01	Infiltration of immune cells into tumors	0.337	3.16287e-23
CEBPB	2	EZH2	TCGA-86-A4P7-01	Infiltration of immune cells into tumors	0.337	1.766e-56
CEBPB	2	EZH2	TCGA-MP-A4SV-01	Infiltration of immune cells into tumors	0.337	1.80798e-08
CEBPB	2	EZH2	TCGA-49-AARO-01	Infiltration of immune cells into tumors	0.337	1.24032e-32
CEBPB	2	EZH2	TCGA-MP-A4T4-01	Infiltration of immune cells into tumors	0.337	3.97977e-61
PAX5	1	B2M	TCGA-73-A9RS-01	Recognition of cancer cells by T cells	0.325	5.36908e-10
PAX5	2	B2M	TCGA-86-A4D0-01	Recognition of cancer cells by T cells	0.325	1.89425e-251
STAT4	1	LAG3	TCGA-93-A4JQ-01	Killing of cancer cells	0.321	1.61013e-14
STAT4	1	LAG3	TCGA-86-A4P7-01	Killing of cancer cells	0.321	0.000372684
STAT4	1	LAG3	TCGA-86-A4P8-01	Killing of cancer cells	0.321	2.42345e-17
STAT4	2	LAG3	TCGA-86-A4D0-01	Killing of cancer cells	0.321	9.20597e-50
STAT4	2	LAG3	TCGA-4B-A93V-01	Killing of cancer cells	0.321	1.30761e-45
STAT4	2	LAG3	TCGA-93-A4JO-01	Killing of cancer cells	0.321	1.41811e-14
STAT4	2	LAG3	TCGA-49-AARO-01	Killing of cancer cells	0.321	4.40567e-24
STAT4	2	LAG3	TCGA-MP-A4T7-01	Killing of cancer cells	0.321	9.02851e-20
IRF2	1	B2M	TCGA-73-A9RS-01	Recognition of cancer cells by T cells	0.319	2.55379e-74
IRF2	2	B2M	TCGA-86-A4D0-01	Recognition of cancer cells by T cells	0.319	5.9407e-35
STAT4	1	B2M	TCGA-86-A4D0-01	Recognition of cancer cells by T cells	0.264	9.20597e-50
STAT4	1	B2M	TCGA-73-A9RS-01	Recognition of cancer cells by T cells	0.264	5.39147e-62
FOS	2	HSP90B1	TCGA-86-A4P8-01	Release of cancer cell antigens	0.26	1.5188e-18
CEBPB	1	B2M	TCGA-86-A4D0-01	Recognition of cancer cells by T cells	0.256	1.25102e-91
CEBPB	1	B2M	TCGA-73-A9RS-01	Recognition of cancer cells by T cells	0.256	2.26103e-32
ETS1	1	CD40	TCGA-86-A4D0-01	Cancer antigen presentation	0.253	5.21386e-88
ETS1	1	CD40	TCGA-MP-A4TE-01	Cancer antigen presentation	0.253	2.81391e-99
NR3C1	1	B2M	TCGA-86-A4D0-01	Recognition of cancer cells by T cells	0.252	3.89079e-21
NR3C1	1	B2M	TCGA-73-A9RS-01	Recognition of cancer cells by T cells	0.252	6.60322e-64
ETS2	2	EZH2	TCGA-L9-A8F4-01	Infiltration of immune cells into tumors	0.252	2.34193e-55
ETS2	2	EZH2	TCGA-44-3918-01	Infiltration of immune cells into tumors	0.252	3.1909e-75
ETS2	2	EZH2	TCGA-MP-A4SV-01	Infiltration of immune cells into tumors	0.252	1.32658e-52
ETS2	2	EZH2	TCGA-49-AARO-01	Infiltration of immune cells into tumors	0.252	9.89365e-55
ETS2	2	EZH2	TCGA-MP-A4T4-01	Infiltration of immune cells into tumors	0.252	5.87862e-65
IRF1	1	EZH2	TCGA-MP-A4T4-01	Infiltration of immune cells into tumors	0.25	2.28051e-21
IRF1	2	EZH2	TCGA-93-A4JN-01	Infiltration of immune cells into tumors	0.25	1.95268e-10
IRF1	2	EZH2	TCGA-86-A4P7-01	Infiltration of immune cells into tumors	0.25	1.36283e-06
IRF1	2	EZH2	TCGA-49-AARO-01	Infiltration of immune cells into tumors	0.25	7.27949e-05
JUN	1	CCL22	TCGA-L9-A8F4-01	Trafficking of immune cells to tumors	0.234	2.12765e-06
JUN	1	CCL22	TCGA-L4-A4E6-01	Trafficking of immune cells to tumors	0.234	0.000575712
JUN	1	CCL22	TCGA-86-A4P8-01	Trafficking of immune cells to tumors	0.234	2.96457e-16
JUN	2	CCL22	TCGA-49-AARO-01	Trafficking of immune cells to tumors	0.234	2.35669e-10
JUN	2	CCL22	TCGA-MP-A4T4-01	Trafficking of immune cells to tumors	0.234	3.97419e-10
JUN	2	CCL22	TCGA-MP-A4TF-01	Trafficking of immune cells to tumors	0.234	3.33935e-49
JUN	2	CCL22	TCGA-MP-A4T7-01	Trafficking of immune cells to tumors	0.234	2.9622e-13
CREB1	1	NT5E	TCGA-44-6146-01	Infiltration of immune cells into tumors	0.234	5.11146e-143
CREB1	1	NT5E	TCGA-93-A4JQ-01	Infiltration of immune cells into tumors	0.234	5.07357e-124
CREB1	1	NT5E	TCGA-NJ-A4YG-01	Infiltration of immune cells into tumors	0.234	4.00902e-08
CREB1	1	NT5E	TCGA-44-3918-01	Infiltration of immune cells into tumors	0.234	7.2062e-266
CREB1	1	NT5E	TCGA-93-A4JN-01	Infiltration of immune cells into tumors	0.234	1.22094e-139
CREB1	1	NT5E	TCGA-L4-A4E6-01	Infiltration of immune cells into tumors	0.234	1.82189e-41
CREB1	1	NT5E	TCGA-93-A4JO-01	Infiltration of immune cells into tumors	0.234	8.45928e-05
CREB1	1	NT5E	TCGA-86-A4P7-01	Infiltration of immune cells into tumors	0.234	2.2628e-91
CREB1	1	NT5E	TCGA-MP-A4SV-01	Infiltration of immune cells into tumors	0.234	3.30312e-157
CREB1	1	NT5E	TCGA-MP-A4T4-01	Infiltration of immune cells into tumors	0.234	2.14558e-68
CREB1	1	NT5E	TCGA-MP-A4TF-01	Infiltration of immune cells into tumors	0.234	3.55971e-18
CREB1	1	NT5E	TCGA-86-A4P8-01	Infiltration of immune cells into tumors	0.234	5.92841e-154
CREB1	2	NT5E	TCGA-49-AARO-01	Infiltration of immune cells into tumors	0.234	2.91034e-06
CREB1	2	NT5E	TCGA-MP-A4T7-01	Infiltration of immune cells into tumors	0.234	2.40287e-05
TCF7L2	1	EZH2	TCGA-L9-A8F4-01	Infiltration of immune cells into tumors	0.227	8.55794e-42
TCF7L2	1	EZH2	TCGA-93-A4JN-01	Infiltration of immune cells into tumors	0.227	3.93056e-100
TCF7L2	1	EZH2	TCGA-86-A4P7-01	Infiltration of immune cells into tumors	0.227	2.69803e-94
TCF7L2	1	EZH2	TCGA-MP-A4SV-01	Infiltration of immune cells into tumors	0.227	2.8969e-145
TCF7L2	2	EZH2	TCGA-44-3918-01	Infiltration of immune cells into tumors	0.227	3.62762e-61
TCF7L2	2	EZH2	TCGA-MP-A4T4-01	Infiltration of immune cells into tumors	0.227	3.6298e-29
CEBPB	1	HSP90B1	TCGA-86-A4P8-01	Release of cancer cell antigens	0.212	1.53576e-41
ETS1	1	CXCR5	TCGA-86-A4D0-01	Trafficking of immune cells to tumors	0.211	5.21386e-88
ETS1	1	CXCR5	TCGA-4B-A93V-01	Trafficking of immune cells to tumors	0.211	3.10749e-74
ETS1	1	CXCR5	TCGA-73-A9RS-01	Trafficking of immune cells to tumors	0.211	1.49504e-99
JUN	1	NT5E	TCGA-L4-A4E6-01	Infiltration of immune cells into tumors	0.21	0.000575712
JUN	1	NT5E	TCGA-86-A4P7-01	Infiltration of immune cells into tumors	0.21	5.61177e-08
JUN	1	NT5E	TCGA-86-A4P8-01	Infiltration of immune cells into tumors	0.21	2.96457e-16
JUN	2	NT5E	TCGA-44-6146-01	Infiltration of immune cells into tumors	0.21	3.11612e-23
JUN	2	NT5E	TCGA-NJ-A4YG-01	Infiltration of immune cells into tumors	0.21	1.12074e-30
JUN	2	NT5E	TCGA-44-3918-01	Infiltration of immune cells into tumors	0.21	4.72009e-44
JUN	2	NT5E	TCGA-93-A4JO-01	Infiltration of immune cells into tumors	0.21	2.25409e-32
JUN	2	NT5E	TCGA-MP-A4SV-01	Infiltration of immune cells into tumors	0.21	2.18074e-21
JUN	2	NT5E	TCGA-49-AARO-01	Infiltration of immune cells into tumors	0.21	2.35669e-10
JUN	2	NT5E	TCGA-MP-A4T4-01	Infiltration of immune cells into tumors	0.21	3.97419e-10
JUN	2	NT5E	TCGA-MP-A4TF-01	Infiltration of immune cells into tumors	0.21	3.33935e-49
JUN	2	NT5E	TCGA-MP-A4T7-01	Infiltration of immune cells into tumors	0.21	2.9622e-13
STAT4	1	EZH2	TCGA-44-3918-01	Infiltration of immune cells into tumors	0.206	1.45728e-115
STAT4	1	EZH2	TCGA-86-A4P7-01	Infiltration of immune cells into tumors	0.206	0.000372684
STAT4	2	EZH2	TCGA-MP-A4SV-01	Infiltration of immune cells into tumors	0.206	6.48606e-23
STAT4	2	EZH2	TCGA-49-AARO-01	Infiltration of immune cells into tumors	0.206	4.40567e-24
JUN	1	CXCR5	TCGA-86-A4D0-01	Trafficking of immune cells to tumors	0.204	9.5355e-14
JUN	1	CXCR5	TCGA-4B-A93V-01	Trafficking of immune cells to tumors	0.204	2.61576e-07
JUN	1	CXCR5	TCGA-73-A9RS-01	Trafficking of immune cells to tumors	0.204	3.77842e-38
ETS1	1	B2M	TCGA-86-A4D0-01	Recognition of cancer cells by T cells	0.203	5.21386e-88
ETS1	1	B2M	TCGA-73-A9RS-01	Recognition of cancer cells by T cells	0.203	1.49504e-99
LEF1	1	B2M	TCGA-73-A9RS-01	Recognition of cancer cells by T cells	0.203	2.70948e-79
LEF1	2	B2M	TCGA-86-A4D0-01	Recognition of cancer cells by T cells	0.203	4.55121e-278
GATA1	1	CD2	TCGA-MP-A4TF-01	Priming and activation	0.198	2.79791e-65
GATA1	1	CD2	TCGA-73-A9RS-01	Priming and activation	0.198	4.9068e-64
TFAP2A	1	EZH2	TCGA-L9-A8F4-01	Infiltration of immune cells into tumors	0.195	1.194e-44
TFAP2A	1	EZH2	TCGA-44-3918-01	Infiltration of immune cells into tumors	0.195	3.79027e-288
TFAP2A	1	EZH2	TCGA-93-A4JN-01	Infiltration of immune cells into tumors	0.195	0
TFAP2A	1	EZH2	TCGA-86-A4P7-01	Infiltration of immune cells into tumors	0.195	2.07306e-20
TFAP2A	1	EZH2	TCGA-MP-A4SV-01	Infiltration of immune cells into tumors	0.195	0
TFAP2A	1	EZH2	TCGA-49-AARO-01	Infiltration of immune cells into tumors	0.195	0
TFAP2A	1	EZH2	TCGA-MP-A4T4-01	Infiltration of immune cells into tumors	0.195	4.67255667635317e-318
NFATC1	1	B2M	TCGA-86-A4D0-01	Recognition of cancer cells by T cells	0.189	1.99935e-83
NFATC1	1	B2M	TCGA-73-A9RS-01	Recognition of cancer cells by T cells	0.189	2.05238e-90
STAT4	1	CD1C	TCGA-MP-A4TE-01	Trafficking of immune cells to tumors	0.186	1.08391e-35
STAT4	1	CD1C	TCGA-MP-A4TF-01	Trafficking of immune cells to tumors	0.186	8.67144e-59
STAT4	1	CD1C	TCGA-73-A9RS-01	Trafficking of immune cells to tumors	0.186	5.39147e-62
GATA2	1	CD2	TCGA-MP-A4TF-01	Priming and activation	0.181	1.24682e-90
GATA2	1	CD2	TCGA-73-A9RS-01	Priming and activation	0.181	1.39184e-94
CEBPB	1	CCL22	TCGA-L9-A8F4-01	Trafficking of immune cells to tumors	0.169	0.000439176
CEBPB	2	CCL22	TCGA-93-A4JQ-01	Trafficking of immune cells to tumors	0.169	2.5102e-50
CEBPB	2	CCL22	TCGA-L4-A4E6-01	Trafficking of immune cells to tumors	0.169	7.55278e-37
CEBPB	2	CCL22	TCGA-49-AARO-01	Trafficking of immune cells to tumors	0.169	1.24032e-32
CEBPB	2	CCL22	TCGA-MP-A4T4-01	Trafficking of immune cells to tumors	0.169	3.97977e-61
CEBPB	2	CCL22	TCGA-MP-A4TF-01	Trafficking of immune cells to tumors	0.169	1.02555e-35
CEBPB	2	CCL22	TCGA-86-A4P8-01	Trafficking of immune cells to tumors	0.169	1.53576e-41
CEBPB	2	CCL22	TCGA-MP-A4T7-01	Trafficking of immune cells to tumors	0.169	3.40505e-15
CEBPB	2	NT5E	TCGA-44-6146-01	Infiltration of immune cells into tumors	0.168	1.73902e-93
CEBPB	2	NT5E	TCGA-93-A4JQ-01	Infiltration of immune cells into tumors	0.168	2.5102e-50
CEBPB	2	NT5E	TCGA-NJ-A4YG-01	Infiltration of immune cells into tumors	0.168	1.00934e-62
CEBPB	2	NT5E	TCGA-44-3918-01	Infiltration of immune cells into tumors	0.168	1.79392e-94
CEBPB	2	NT5E	TCGA-93-A4JN-01	Infiltration of immune cells into tumors	0.168	3.16287e-23
CEBPB	2	NT5E	TCGA-L4-A4E6-01	Infiltration of immune cells into tumors	0.168	7.55278e-37
CEBPB	2	NT5E	TCGA-93-A4JO-01	Infiltration of immune cells into tumors	0.168	1.17034e-13
CEBPB	2	NT5E	TCGA-86-A4P7-01	Infiltration of immune cells into tumors	0.168	1.766e-56
CEBPB	2	NT5E	TCGA-MP-A4SV-01	Infiltration of immune cells into tumors	0.168	1.80798e-08
CEBPB	2	NT5E	TCGA-49-AARO-01	Infiltration of immune cells into tumors	0.168	1.24032e-32
CEBPB	2	NT5E	TCGA-MP-A4T4-01	Infiltration of immune cells into tumors	0.168	3.97977e-61
CEBPB	2	NT5E	TCGA-MP-A4TF-01	Infiltration of immune cells into tumors	0.168	1.02555e-35
CEBPB	2	NT5E	TCGA-86-A4P8-01	Infiltration of immune cells into tumors	0.168	1.53576e-41
CEBPB	2	NT5E	TCGA-MP-A4T7-01	Infiltration of immune cells into tumors	0.168	3.40505e-15
YY1	1	B2M	TCGA-73-A9RS-01	Recognition of cancer cells by T cells	0.163	1.36834e-18
YY1	2	B2M	TCGA-86-A4D0-01	Recognition of cancer cells by T cells	0.163	2.21286e-17
NFATC2	1	CCL20	TCGA-4B-A93V-01	Trafficking of immune cells to tumors	0.163	1.56451e-141
NFATC2	1	CCL20	TCGA-MP-A4TE-01	Trafficking of immune cells to tumors	0.163	3.99507e-13
CEBPB	1	CXCL17	TCGA-MP-A4TF-01	Trafficking of immune cells to tumors	0.16	1.02555e-35
SP1	2	B2M	TCGA-86-A4D0-01	Recognition of cancer cells by T cells	0.154	1.8984e-49
FOS	1	CCL22	TCGA-L4-A4E6-01	Trafficking of immune cells to tumors	0.154	8.90379e-108
FOS	1	CCL22	TCGA-86-A4P8-01	Trafficking of immune cells to tumors	0.154	1.5188e-18
FOS	1	CCL22	TCGA-MP-A4T7-01	Trafficking of immune cells to tumors	0.154	3.20677e-10
FOS	2	CCL22	TCGA-L9-A8F4-01	Trafficking of immune cells to tumors	0.154	0.000745204
FOS	2	CCL22	TCGA-49-AARO-01	Trafficking of immune cells to tumors	0.154	7.65308e-07
FOS	2	CCL22	TCGA-MP-A4T4-01	Trafficking of immune cells to tumors	0.154	1.69993e-16
FOS	2	CCL22	TCGA-MP-A4TF-01	Trafficking of immune cells to tumors	0.154	1.9685e-26
GATA1	1	B2M	TCGA-86-A4D0-01	Recognition of cancer cells by T cells	0.15	5.49786e-69
GATA1	1	B2M	TCGA-73-A9RS-01	Recognition of cancer cells by T cells	0.15	4.9068e-64
ELF1	1	B2M	TCGA-86-A4D0-01	Recognition of cancer cells by T cells	0	7.77837e-23
ELF1	1	B2M	TCGA-73-A9RS-01	Recognition of cancer cells by T cells	0	2.75967e-14
ELK1	2	B2M	TCGA-86-A4D0-01	Recognition of cancer cells by T cells	0	1.0208e-108
ELK1	2	B2M	TCGA-73-A9RS-01	Recognition of cancer cells by T cells	0	6.35153e-44
FOXA1	2	B2M	TCGA-86-A4D0-01	Recognition of cancer cells by T cells	0	0
FOXA1	2	B2M	TCGA-73-A9RS-01	Recognition of cancer cells by T cells	0	0
TCF7L2	1	B2M	TCGA-86-A4D0-01	Recognition of cancer cells by T cells	0	2.24403e-06
TCF7L2	1	B2M	TCGA-73-A9RS-01	Recognition of cancer cells by T cells	0	1.22998e-95
AR	1	CCL20	TCGA-86-A4D0-01	Trafficking of immune cells to tumors	0	0.000364919
AR	1	CCL20	TCGA-4B-A93V-01	Trafficking of immune cells to tumors	0	3.30252e-271
AR	2	CCL20	TCGA-MP-A4TE-01	Trafficking of immune cells to tumors	0	2.11326e-101
ETS2	1	CCL20	TCGA-86-A4D0-01	Trafficking of immune cells to tumors	0	0.000158615
ETS2	2	CCL20	TCGA-MP-A4TE-01	Trafficking of immune cells to tumors	0	7.55721e-05
FOXA1	1	CCL20	TCGA-86-A4D0-01	Trafficking of immune cells to tumors	0	0
FOXA1	1	CCL20	TCGA-4B-A93V-01	Trafficking of immune cells to tumors	0	0
FOXA1	1	CCL20	TCGA-MP-A4TE-01	Trafficking of immune cells to tumors	0	0
GATA1	2	CCL20	TCGA-86-A4D0-01	Trafficking of immune cells to tumors	0	5.49786e-69
GATA1	2	CCL20	TCGA-4B-A93V-01	Trafficking of immune cells to tumors	0	2.79791e-65
GATA1	2	CCL20	TCGA-MP-A4TE-01	Trafficking of immune cells to tumors	0	5.49786e-69
GATA2	2	CCL20	TCGA-86-A4D0-01	Trafficking of immune cells to tumors	0	6.10017e-70
GATA2	2	CCL20	TCGA-4B-A93V-01	Trafficking of immune cells to tumors	0	2.98616e-60
GATA2	2	CCL20	TCGA-MP-A4TE-01	Trafficking of immune cells to tumors	0	3.33181e-67
PAX5	1	CCL20	TCGA-86-A4D0-01	Trafficking of immune cells to tumors	0	1.89425e-251
PAX5	1	CCL20	TCGA-4B-A93V-01	Trafficking of immune cells to tumors	0	1.65987e-07
PAX5	1	CCL20	TCGA-MP-A4TE-01	Trafficking of immune cells to tumors	0	8.60113e-306
RXRA	1	CCL20	TCGA-4B-A93V-01	Trafficking of immune cells to tumors	0	2.72435e-81
RXRA	2	CCL20	TCGA-86-A4D0-01	Trafficking of immune cells to tumors	0	4.47549e-16
RXRA	2	CCL20	TCGA-MP-A4TE-01	Trafficking of immune cells to tumors	0	3.69324e-22
TBP	1	CCL20	TCGA-86-A4D0-01	Trafficking of immune cells to tumors	0	1.24946e-193
TBP	1	CCL20	TCGA-MP-A4TE-01	Trafficking of immune cells to tumors	0	8.34337e-64
TBP	2	CCL20	TCGA-4B-A93V-01	Trafficking of immune cells to tumors	0	5.16041e-07
YY1	1	CCL20	TCGA-86-A4D0-01	Trafficking of immune cells to tumors	0	2.21286e-17
YY1	1	CCL20	TCGA-4B-A93V-01	Trafficking of immune cells to tumors	0	0.000159817
YY1	1	CCL20	TCGA-MP-A4TE-01	Trafficking of immune cells to tumors	0	2.69515e-167
ETS1	1	CCL22	TCGA-93-A4JQ-01	Trafficking of immune cells to tumors	0	2.79229e-10
ETS1	1	CCL22	TCGA-86-A4P8-01	Trafficking of immune cells to tumors	0	6.86979e-94
ETS1	2	CCL22	TCGA-L9-A8F4-01	Trafficking of immune cells to tumors	0	1.6347e-28
ETS1	2	CCL22	TCGA-L4-A4E6-01	Trafficking of immune cells to tumors	0	1.17383e-07
ETS1	2	CCL22	TCGA-49-AARO-01	Trafficking of immune cells to tumors	0	1.90565e-29
ETS1	2	CCL22	TCGA-MP-A4T4-01	Trafficking of immune cells to tumors	0	1.93756e-19
ETS1	2	CCL22	TCGA-MP-A4TF-01	Trafficking of immune cells to tumors	0	1.24333e-91
ETS1	2	CCL22	TCGA-MP-A4T7-01	Trafficking of immune cells to tumors	0	2.32148e-61
ETS2	2	CCL22	TCGA-93-A4JQ-01	Trafficking of immune cells to tumors	0	1.07554e-59
ETS2	2	CCL22	TCGA-L9-A8F4-01	Trafficking of immune cells to tumors	0	2.34193e-55
ETS2	2	CCL22	TCGA-L4-A4E6-01	Trafficking of immune cells to tumors	0	9.67692e-44
ETS2	2	CCL22	TCGA-49-AARO-01	Trafficking of immune cells to tumors	0	9.89365e-55
ETS2	2	CCL22	TCGA-MP-A4T4-01	Trafficking of immune cells to tumors	0	5.87862e-65
ETS2	2	CCL22	TCGA-MP-A4TF-01	Trafficking of immune cells to tumors	0	7.59763e-58
ETS2	2	CCL22	TCGA-MP-A4T7-01	Trafficking of immune cells to tumors	0	1.09726e-15
MYB	1	CCL22	TCGA-93-A4JQ-01	Trafficking of immune cells to tumors	0	9.72991e-17
MYB	1	CCL22	TCGA-L9-A8F4-01	Trafficking of immune cells to tumors	0	9.10107e-64
MYB	1	CCL22	TCGA-49-AARO-01	Trafficking of immune cells to tumors	0	6.9422e-58
MYB	1	CCL22	TCGA-86-A4P8-01	Trafficking of immune cells to tumors	0	0.000114893
MYB	1	CCL22	TCGA-MP-A4T7-01	Trafficking of immune cells to tumors	0	7.87039e-97
MYB	2	CCL22	TCGA-L4-A4E6-01	Trafficking of immune cells to tumors	0	9.84946e-32
MYB	2	CCL22	TCGA-MP-A4TF-01	Trafficking of immune cells to tumors	0	5.97543e-34
PAX5	1	CCL22	TCGA-93-A4JQ-01	Trafficking of immune cells to tumors	0	0
PAX5	1	CCL22	TCGA-L9-A8F4-01	Trafficking of immune cells to tumors	0	0
PAX5	1	CCL22	TCGA-L4-A4E6-01	Trafficking of immune cells to tumors	0	4.85206e-145
PAX5	1	CCL22	TCGA-49-AARO-01	Trafficking of immune cells to tumors	0	0
PAX5	1	CCL22	TCGA-MP-A4T4-01	Trafficking of immune cells to tumors	0	5.89205e-226
PAX5	1	CCL22	TCGA-86-A4P8-01	Trafficking of immune cells to tumors	0	1.07413e-126
PAX5	1	CCL22	TCGA-MP-A4T7-01	Trafficking of immune cells to tumors	0	7.13255e-208
TBP	1	CCL22	TCGA-93-A4JQ-01	Trafficking of immune cells to tumors	0	1.46936e-98
TBP	1	CCL22	TCGA-L9-A8F4-01	Trafficking of immune cells to tumors	0	1.11372e-133
TBP	1	CCL22	TCGA-L4-A4E6-01	Trafficking of immune cells to tumors	0	4.75407e-18
TBP	1	CCL22	TCGA-MP-A4T4-01	Trafficking of immune cells to tumors	0	7.27673e-26
TBP	1	CCL22	TCGA-MP-A4TF-01	Trafficking of immune cells to tumors	0	5.22217e-96
TBP	1	CCL22	TCGA-86-A4P8-01	Trafficking of immune cells to tumors	0	3.69722e-83
TBP	1	CCL22	TCGA-MP-A4T7-01	Trafficking of immune cells to tumors	0	1.48053e-62
TFAP2A	1	CCL22	TCGA-93-A4JQ-01	Trafficking of immune cells to tumors	0	0
TFAP2A	1	CCL22	TCGA-L9-A8F4-01	Trafficking of immune cells to tumors	0	1.194e-44
TFAP2A	1	CCL22	TCGA-49-AARO-01	Trafficking of immune cells to tumors	0	0
TFAP2A	1	CCL22	TCGA-MP-A4T4-01	Trafficking of immune cells to tumors	0	4.67255667635317e-318
TFAP2A	1	CCL22	TCGA-MP-A4TF-01	Trafficking of immune cells to tumors	0	9.95767e-301
TFAP2A	1	CCL22	TCGA-MP-A4T7-01	Trafficking of immune cells to tumors	0	2.31123909124535e-320
YY1	1	CCL22	TCGA-93-A4JQ-01	Trafficking of immune cells to tumors	0	9.29289e-21
YY1	1	CCL22	TCGA-L9-A8F4-01	Trafficking of immune cells to tumors	0	5.52388e-206
YY1	1	CCL22	TCGA-L4-A4E6-01	Trafficking of immune cells to tumors	0	3.81655e-35
YY1	1	CCL22	TCGA-49-AARO-01	Trafficking of immune cells to tumors	0	2.61492e-11
YY1	1	CCL22	TCGA-MP-A4T4-01	Trafficking of immune cells to tumors	0	5.03775e-68
YY1	1	CCL22	TCGA-MP-A4TF-01	Trafficking of immune cells to tumors	0	6.60938e-53
YY1	1	CCL22	TCGA-86-A4P8-01	Trafficking of immune cells to tumors	0	6.61796e-96
YY1	1	CCL22	TCGA-MP-A4T7-01	Trafficking of immune cells to tumors	0	4.49914e-111
CEBPB	2	CCL28	TCGA-NJ-A4YG-01	Trafficking of immune cells to tumors	0	1.00934e-62
CEBPB	2	CCL28	TCGA-44-3918-01	Trafficking of immune cells to tumors	0	1.79392e-94
CEBPB	2	CCL28	TCGA-49-AARO-01	Trafficking of immune cells to tumors	0	1.24032e-32
ESR1	1	CCL28	TCGA-44-3918-01	Trafficking of immune cells to tumors	0	0
ESR1	2	CCL28	TCGA-NJ-A4YG-01	Trafficking of immune cells to tumors	0	7.63502e-50
ESR1	2	CCL28	TCGA-49-AARO-01	Trafficking of immune cells to tumors	0	2.15961e-34
GATA1	2	CCL28	TCGA-NJ-A4YG-01	Trafficking of immune cells to tumors	0	8.68261e-63
GATA1	2	CCL28	TCGA-44-3918-01	Trafficking of immune cells to tumors	0	4.9068e-64
GATA1	2	CCL28	TCGA-49-AARO-01	Trafficking of immune cells to tumors	0	8.68261e-63
JUN	2	CCL28	TCGA-NJ-A4YG-01	Trafficking of immune cells to tumors	0	1.12074e-30
JUN	2	CCL28	TCGA-44-3918-01	Trafficking of immune cells to tumors	0	4.72009e-44
JUN	2	CCL28	TCGA-49-AARO-01	Trafficking of immune cells to tumors	0	2.35669e-10
MYB	1	CCL28	TCGA-NJ-A4YG-01	Trafficking of immune cells to tumors	0	7.75865e-33
MYB	1	CCL28	TCGA-44-3918-01	Trafficking of immune cells to tumors	0	2.28344e-21
MYB	1	CCL28	TCGA-49-AARO-01	Trafficking of immune cells to tumors	0	6.9422e-58
TBP	2	CCL28	TCGA-NJ-A4YG-01	Trafficking of immune cells to tumors	0	3.71228e-09
TFAP2A	1	CCL28	TCGA-NJ-A4YG-01	Trafficking of immune cells to tumors	0	7.41342e-287
TFAP2A	1	CCL28	TCGA-44-3918-01	Trafficking of immune cells to tumors	0	3.79027e-288
TFAP2A	1	CCL28	TCGA-49-AARO-01	Trafficking of immune cells to tumors	0	0
ESR1	1	CCR6	TCGA-MP-A4TE-01	Trafficking of immune cells to tumors	0	1.08539e-65
ESR1	1	CCR6	TCGA-73-A9RS-01	Trafficking of immune cells to tumors	0	2.68601e-70
ETS1	1	CCR6	TCGA-MP-A4TE-01	Trafficking of immune cells to tumors	0	2.81391e-99
ETS1	1	CCR6	TCGA-73-A9RS-01	Trafficking of immune cells to tumors	0	1.49504e-99
ETS2	1	CCR6	TCGA-MP-A4TE-01	Trafficking of immune cells to tumors	0	7.55721e-05
ETS2	1	CCR6	TCGA-73-A9RS-01	Trafficking of immune cells to tumors	0	7.53704e-64
GATA1	1	CCR6	TCGA-MP-A4TE-01	Trafficking of immune cells to tumors	0	5.49786e-69
GATA1	1	CCR6	TCGA-73-A9RS-01	Trafficking of immune cells to tumors	0	4.9068e-64
GATA2	1	CCR6	TCGA-MP-A4TE-01	Trafficking of immune cells to tumors	0	3.33181e-67
GATA2	1	CCR6	TCGA-73-A9RS-01	Trafficking of immune cells to tumors	0	1.39184e-94
HNF1A	2	CCR6	TCGA-MP-A4TE-01	Trafficking of immune cells to tumors	0	0
JUN	1	CCR6	TCGA-MP-A4TE-01	Trafficking of immune cells to tumors	0	4.18892e-41
JUN	1	CCR6	TCGA-73-A9RS-01	Trafficking of immune cells to tumors	0	3.77842e-38
TBP	1	CCR6	TCGA-73-A9RS-01	Trafficking of immune cells to tumors	0	4.5307e-46
TBP	2	CCR6	TCGA-MP-A4TE-01	Trafficking of immune cells to tumors	0	8.34337e-64
TFAP2A	2	CCR6	TCGA-MP-A4TE-01	Trafficking of immune cells to tumors	0	8.78373e-97
TFAP2A	2	CCR6	TCGA-73-A9RS-01	Trafficking of immune cells to tumors	0	0
YY1	1	CCR6	TCGA-73-A9RS-01	Trafficking of immune cells to tumors	0	1.36834e-18
YY1	2	CCR6	TCGA-MP-A4TE-01	Trafficking of immune cells to tumors	0	2.69515e-167
CEBPB	1	CD1C	TCGA-91-A4BC-01	Trafficking of immune cells to tumors	0	1.05723e-51
CEBPB	1	CD1C	TCGA-MP-A4TF-01	Trafficking of immune cells to tumors	0	1.02555e-35
CEBPB	1	CD1C	TCGA-73-A9RS-01	Trafficking of immune cells to tumors	0	2.26103e-32
CEBPB	2	CD1C	TCGA-L9-A8F4-01	Trafficking of immune cells to tumors	0	0.000439176
ETS2	1	CD1C	TCGA-L9-A8F4-01	Trafficking of immune cells to tumors	0	2.34193e-55
ETS2	1	CD1C	TCGA-MP-A4TE-01	Trafficking of immune cells to tumors	0	7.55721e-05
ETS2	1	CD1C	TCGA-91-A4BC-01	Trafficking of immune cells to tumors	0	5.77971e-56
ETS2	1	CD1C	TCGA-MP-A4TF-01	Trafficking of immune cells to tumors	0	7.59763e-58
ETS2	1	CD1C	TCGA-73-A9RS-01	Trafficking of immune cells to tumors	0	7.53704e-64
YY1	1	CD1C	TCGA-73-A9RS-01	Trafficking of immune cells to tumors	0	1.36834e-18
YY1	2	CD1C	TCGA-L9-A8F4-01	Trafficking of immune cells to tumors	0	5.52388e-206
YY1	2	CD1C	TCGA-MP-A4TE-01	Trafficking of immune cells to tumors	0	2.69515e-167
YY1	2	CD1C	TCGA-MP-A4TF-01	Trafficking of immune cells to tumors	0	6.60938e-53
CEBPB	1	CD2	TCGA-MP-A4TF-01	Priming and activation	0	1.02555e-35
CEBPB	1	CD2	TCGA-73-A9RS-01	Priming and activation	0	2.26103e-32
NR3C1	1	CD2	TCGA-73-A9RS-01	Priming and activation	0	6.60322e-64
NR3C1	2	CD2	TCGA-MP-A4TF-01	Priming and activation	0	9.11946e-43
TBP	1	CD2	TCGA-73-A9RS-01	Priming and activation	0	4.5307e-46
TBP	2	CD2	TCGA-MP-A4TF-01	Priming and activation	0	5.22217e-96
YY1	1	CD2	TCGA-73-A9RS-01	Priming and activation	0	1.36834e-18
YY1	2	CD2	TCGA-MP-A4TF-01	Priming and activation	0	6.60938e-53
ELK1	2	CD40	TCGA-86-A4D0-01	Cancer antigen presentation	0	1.0208e-108
ELK1	2	CD40	TCGA-MP-A4TE-01	Cancer antigen presentation	0	4.4046e-94
FOXA1	2	CD40	TCGA-86-A4D0-01	Cancer antigen presentation	0	0
FOXA1	2	CD40	TCGA-MP-A4TE-01	Cancer antigen presentation	0	0
GATA1	1	CD40	TCGA-86-A4D0-01	Cancer antigen presentation	0	5.49786e-69
GATA1	1	CD40	TCGA-MP-A4TE-01	Cancer antigen presentation	0	5.49786e-69
GATA2	1	CD40	TCGA-86-A4D0-01	Cancer antigen presentation	0	6.10017e-70
GATA2	1	CD40	TCGA-MP-A4TE-01	Cancer antigen presentation	0	3.33181e-67
TBP	2	CD40	TCGA-86-A4D0-01	Cancer antigen presentation	0	1.24946e-193
TBP	2	CD40	TCGA-MP-A4TE-01	Cancer antigen presentation	0	8.34337e-64
ESR1	1	CXCL17	TCGA-MP-A4TF-01	Trafficking of immune cells to tumors	0	7.7439e-75
ETS1	1	CXCL17	TCGA-MP-A4TF-01	Trafficking of immune cells to tumors	0	1.24333e-91
JUN	1	CXCL17	TCGA-MP-A4TF-01	Trafficking of immune cells to tumors	0	3.33935e-49
TBP	2	CXCL17	TCGA-MP-A4TF-01	Trafficking of immune cells to tumors	0	5.22217e-96
TP53	2	CXCL17	TCGA-MP-A4TF-01	Trafficking of immune cells to tumors	0	4.26224e-52
YY1	2	CXCL17	TCGA-MP-A4TF-01	Trafficking of immune cells to tumors	0	6.60938e-53
CEBPB	1	CXCR5	TCGA-86-A4D0-01	Trafficking of immune cells to tumors	0	1.25102e-91
CEBPB	1	CXCR5	TCGA-73-A9RS-01	Trafficking of immune cells to tumors	0	2.26103e-32
CEBPB	2	CXCR5	TCGA-4B-A93V-01	Trafficking of immune cells to tumors	0	4.16959e-10
FOS	1	CXCR5	TCGA-86-A4D0-01	Trafficking of immune cells to tumors	0	2.55804e-18
FOS	1	CXCR5	TCGA-73-A9RS-01	Trafficking of immune cells to tumors	0	1.69937e-21
GATA1	1	CXCR5	TCGA-86-A4D0-01	Trafficking of immune cells to tumors	0	5.49786e-69
GATA1	1	CXCR5	TCGA-4B-A93V-01	Trafficking of immune cells to tumors	0	2.79791e-65
GATA1	1	CXCR5	TCGA-73-A9RS-01	Trafficking of immune cells to tumors	0	4.9068e-64
IRF2	1	CXCR5	TCGA-73-A9RS-01	Trafficking of immune cells to tumors	0	2.55379e-74
IRF2	2	CXCR5	TCGA-86-A4D0-01	Trafficking of immune cells to tumors	0	5.9407e-35
IRF2	2	CXCR5	TCGA-4B-A93V-01	Trafficking of immune cells to tumors	0	4.66359e-40
TBP	1	CXCR5	TCGA-4B-A93V-01	Trafficking of immune cells to tumors	0	5.16041e-07
TBP	1	CXCR5	TCGA-73-A9RS-01	Trafficking of immune cells to tumors	0	4.5307e-46
TBP	2	CXCR5	TCGA-86-A4D0-01	Trafficking of immune cells to tumors	0	1.24946e-193
TFAP2A	2	CXCR5	TCGA-86-A4D0-01	Trafficking of immune cells to tumors	0	8.10182e-222
TFAP2A	2	CXCR5	TCGA-4B-A93V-01	Trafficking of immune cells to tumors	0	1.70543e-268
TFAP2A	2	CXCR5	TCGA-73-A9RS-01	Trafficking of immune cells to tumors	0	0
YY1	1	CXCR5	TCGA-73-A9RS-01	Trafficking of immune cells to tumors	0	1.36834e-18
YY1	2	CXCR5	TCGA-86-A4D0-01	Trafficking of immune cells to tumors	0	2.21286e-17
YY1	2	CXCR5	TCGA-4B-A93V-01	Trafficking of immune cells to tumors	0	0.000159817
ELK1	1	EZH2	TCGA-L9-A8F4-01	Infiltration of immune cells into tumors	0	1.56674e-125
ELK1	1	EZH2	TCGA-93-A4JN-01	Infiltration of immune cells into tumors	0	1.36505e-104
ELK1	1	EZH2	TCGA-86-A4P7-01	Infiltration of immune cells into tumors	0	5.7445e-49
ELK1	1	EZH2	TCGA-MP-A4SV-01	Infiltration of immune cells into tumors	0	4.29921e-222
ELK1	1	EZH2	TCGA-49-AARO-01	Infiltration of immune cells into tumors	0	1.24577e-12
ELK1	1	EZH2	TCGA-MP-A4T4-01	Infiltration of immune cells into tumors	0	1.53839e-17
ELK1	2	EZH2	TCGA-44-3918-01	Infiltration of immune cells into tumors	0	1.00693e-45
ETS1	2	HSP90B1	TCGA-86-A4P8-01	Release of cancer cell antigens	0	6.86979e-94
PAX5	2	HSP90B1	TCGA-86-A4P8-01	Release of cancer cell antigens	0	1.07413e-126
YY1	2	HSP90B1	TCGA-86-A4P8-01	Release of cancer cell antigens	0	6.61796e-96
CEBPB	1	KLRK1	TCGA-NJ-A4YG-01	Trafficking of immune cells to tumors	0	1.00934e-62
GATA1	1	KLRK1	TCGA-NJ-A4YG-01	Trafficking of immune cells to tumors	0	8.68261e-63
TBP	1	KLRK1	TCGA-NJ-A4YG-01	Trafficking of immune cells to tumors	0	3.71228e-09
TFAP2A	2	KLRK1	TCGA-NJ-A4YG-01	Trafficking of immune cells to tumors	0	7.41342e-287
YY1	2	KLRK1	TCGA-NJ-A4YG-01	Trafficking of immune cells to tumors	0	2.04083e-57
CEBPB	1	LAG3	TCGA-L9-A8F4-01	Killing of cancer cells	0	0.000439176
CEBPB	1	LAG3	TCGA-4B-A93V-01	Killing of cancer cells	0	4.16959e-10
CEBPB	2	LAG3	TCGA-93-A4JQ-01	Killing of cancer cells	0	2.5102e-50
CEBPB	2	LAG3	TCGA-86-A4D0-01	Killing of cancer cells	0	1.25102e-91
CEBPB	2	LAG3	TCGA-93-A4JN-01	Killing of cancer cells	0	3.16287e-23
CEBPB	2	LAG3	TCGA-93-A4JO-01	Killing of cancer cells	0	1.17034e-13
CEBPB	2	LAG3	TCGA-86-A4P7-01	Killing of cancer cells	0	1.766e-56
CEBPB	2	LAG3	TCGA-91-A4BC-01	Killing of cancer cells	0	1.05723e-51
CEBPB	2	LAG3	TCGA-49-AARO-01	Killing of cancer cells	0	1.24032e-32
CEBPB	2	LAG3	TCGA-MP-A4T4-01	Killing of cancer cells	0	3.97977e-61
CEBPB	2	LAG3	TCGA-86-A4P8-01	Killing of cancer cells	0	1.53576e-41
CEBPB	2	LAG3	TCGA-MP-A4T7-01	Killing of cancer cells	0	3.40505e-15
ELK1	1	LAG3	TCGA-93-A4JQ-01	Killing of cancer cells	0	2.90125e-107
ELK1	1	LAG3	TCGA-L9-A8F4-01	Killing of cancer cells	0	1.56674e-125
ELK1	1	LAG3	TCGA-86-A4D0-01	Killing of cancer cells	0	1.0208e-108
ELK1	1	LAG3	TCGA-93-A4JN-01	Killing of cancer cells	0	1.36505e-104
ELK1	1	LAG3	TCGA-4B-A93V-01	Killing of cancer cells	0	1.71668e-78
ELK1	1	LAG3	TCGA-86-A4P7-01	Killing of cancer cells	0	5.7445e-49
ELK1	1	LAG3	TCGA-91-A4BC-01	Killing of cancer cells	0	7.52592e-67
ELK1	1	LAG3	TCGA-49-AARO-01	Killing of cancer cells	0	1.24577e-12
ELK1	1	LAG3	TCGA-MP-A4T4-01	Killing of cancer cells	0	1.53839e-17
ELK1	1	LAG3	TCGA-MP-A4T7-01	Killing of cancer cells	0	3.84068e-37
ETS1	1	LAG3	TCGA-93-A4JQ-01	Killing of cancer cells	0	2.79229e-10
ETS1	1	LAG3	TCGA-86-A4P8-01	Killing of cancer cells	0	6.86979e-94
ETS1	2	LAG3	TCGA-L9-A8F4-01	Killing of cancer cells	0	1.6347e-28
ETS1	2	LAG3	TCGA-86-A4D0-01	Killing of cancer cells	0	5.21386e-88
ETS1	2	LAG3	TCGA-93-A4JN-01	Killing of cancer cells	0	1.40665e-26
ETS1	2	LAG3	TCGA-4B-A93V-01	Killing of cancer cells	0	3.10749e-74
ETS1	2	LAG3	TCGA-93-A4JO-01	Killing of cancer cells	0	2.88423e-29
ETS1	2	LAG3	TCGA-91-A4BC-01	Killing of cancer cells	0	1.25063e-08
ETS1	2	LAG3	TCGA-49-AARO-01	Killing of cancer cells	0	1.90565e-29
ETS1	2	LAG3	TCGA-MP-A4T4-01	Killing of cancer cells	0	1.93756e-19
ETS1	2	LAG3	TCGA-MP-A4T7-01	Killing of cancer cells	0	2.32148e-61
ETS2	1	LAG3	TCGA-86-A4D0-01	Killing of cancer cells	0	0.000158615
ETS2	2	LAG3	TCGA-93-A4JQ-01	Killing of cancer cells	0	1.07554e-59
ETS2	2	LAG3	TCGA-L9-A8F4-01	Killing of cancer cells	0	2.34193e-55
ETS2	2	LAG3	TCGA-93-A4JO-01	Killing of cancer cells	0	1.01414e-50
ETS2	2	LAG3	TCGA-91-A4BC-01	Killing of cancer cells	0	5.77971e-56
ETS2	2	LAG3	TCGA-49-AARO-01	Killing of cancer cells	0	9.89365e-55
ETS2	2	LAG3	TCGA-MP-A4T4-01	Killing of cancer cells	0	5.87862e-65
ETS2	2	LAG3	TCGA-MP-A4T7-01	Killing of cancer cells	0	1.09726e-15
GATA1	2	LAG3	TCGA-93-A4JQ-01	Killing of cancer cells	0	1.32354e-47
GATA1	2	LAG3	TCGA-L9-A8F4-01	Killing of cancer cells	0	2.79791e-65
GATA1	2	LAG3	TCGA-86-A4D0-01	Killing of cancer cells	0	5.49786e-69
GATA1	2	LAG3	TCGA-93-A4JN-01	Killing of cancer cells	0	1.69135e-56
GATA1	2	LAG3	TCGA-4B-A93V-01	Killing of cancer cells	0	2.79791e-65
GATA1	2	LAG3	TCGA-93-A4JO-01	Killing of cancer cells	0	9.21405e-58
GATA1	2	LAG3	TCGA-86-A4P7-01	Killing of cancer cells	0	4.9068e-64
GATA1	2	LAG3	TCGA-91-A4BC-01	Killing of cancer cells	0	2.78711e-60
GATA1	2	LAG3	TCGA-49-AARO-01	Killing of cancer cells	0	8.68261e-63
GATA1	2	LAG3	TCGA-MP-A4T4-01	Killing of cancer cells	0	2.78711e-60
GATA1	2	LAG3	TCGA-86-A4P8-01	Killing of cancer cells	0	9.67108e-34
GATA1	2	LAG3	TCGA-MP-A4T7-01	Killing of cancer cells	0	1.54945e-61
SP1	1	LAG3	TCGA-93-A4JQ-01	Killing of cancer cells	0	6.30924e-133
SP1	1	LAG3	TCGA-L9-A8F4-01	Killing of cancer cells	0	7.56546e-145
SP1	1	LAG3	TCGA-86-A4D0-01	Killing of cancer cells	0	1.8984e-49
SP1	1	LAG3	TCGA-93-A4JN-01	Killing of cancer cells	0	1.40172e-83
SP1	1	LAG3	TCGA-93-A4JO-01	Killing of cancer cells	0	8.28901e-39
SP1	1	LAG3	TCGA-86-A4P7-01	Killing of cancer cells	0	6.59148e-64
SP1	1	LAG3	TCGA-MP-A4T4-01	Killing of cancer cells	0	9.83648e-15
SP1	1	LAG3	TCGA-86-A4P8-01	Killing of cancer cells	0	1.41891e-122
SP1	1	LAG3	TCGA-MP-A4T7-01	Killing of cancer cells	0	1.69451e-207
SP1	2	LAG3	TCGA-4B-A93V-01	Killing of cancer cells	0	4.56382e-36
SP1	2	LAG3	TCGA-91-A4BC-01	Killing of cancer cells	0	2.65233e-10
SP1	2	LAG3	TCGA-49-AARO-01	Killing of cancer cells	0	0.000832897
TBP	1	LAG3	TCGA-93-A4JQ-01	Killing of cancer cells	0	1.46936e-98
TBP	1	LAG3	TCGA-L9-A8F4-01	Killing of cancer cells	0	1.11372e-133
TBP	1	LAG3	TCGA-86-A4D0-01	Killing of cancer cells	0	1.24946e-193
TBP	1	LAG3	TCGA-93-A4JN-01	Killing of cancer cells	0	6.38839e-99
TBP	1	LAG3	TCGA-93-A4JO-01	Killing of cancer cells	0	0.000109332
TBP	1	LAG3	TCGA-MP-A4T4-01	Killing of cancer cells	0	7.27673e-26
TBP	1	LAG3	TCGA-86-A4P8-01	Killing of cancer cells	0	3.69722e-83
TBP	1	LAG3	TCGA-MP-A4T7-01	Killing of cancer cells	0	1.48053e-62
TBP	2	LAG3	TCGA-4B-A93V-01	Killing of cancer cells	0	5.16041e-07
TBP	2	LAG3	TCGA-91-A4BC-01	Killing of cancer cells	0	2.50381e-06
TFAP2A	1	LAG3	TCGA-93-A4JQ-01	Killing of cancer cells	0	0
TFAP2A	1	LAG3	TCGA-L9-A8F4-01	Killing of cancer cells	0	1.194e-44
TFAP2A	1	LAG3	TCGA-86-A4D0-01	Killing of cancer cells	0	8.10182e-222
TFAP2A	1	LAG3	TCGA-93-A4JN-01	Killing of cancer cells	0	0
TFAP2A	1	LAG3	TCGA-4B-A93V-01	Killing of cancer cells	0	1.70543e-268
TFAP2A	1	LAG3	TCGA-93-A4JO-01	Killing of cancer cells	0	0
TFAP2A	1	LAG3	TCGA-86-A4P7-01	Killing of cancer cells	0	2.07306e-20
TFAP2A	1	LAG3	TCGA-91-A4BC-01	Killing of cancer cells	0	1.73187e-304
TFAP2A	1	LAG3	TCGA-49-AARO-01	Killing of cancer cells	0	0
TFAP2A	1	LAG3	TCGA-MP-A4T4-01	Killing of cancer cells	0	4.67255667635317e-318
TFAP2A	1	LAG3	TCGA-MP-A4T7-01	Killing of cancer cells	0	2.31123909124535e-320
YY1	1	LAG3	TCGA-93-A4JQ-01	Killing of cancer cells	0	9.29289e-21
YY1	1	LAG3	TCGA-L9-A8F4-01	Killing of cancer cells	0	5.52388e-206
YY1	1	LAG3	TCGA-86-A4D0-01	Killing of cancer cells	0	2.21286e-17
YY1	1	LAG3	TCGA-93-A4JN-01	Killing of cancer cells	0	1.55782e-191
YY1	1	LAG3	TCGA-4B-A93V-01	Killing of cancer cells	0	0.000159817
YY1	1	LAG3	TCGA-86-A4P7-01	Killing of cancer cells	0	6.64004e-99
YY1	1	LAG3	TCGA-49-AARO-01	Killing of cancer cells	0	2.61492e-11
YY1	1	LAG3	TCGA-MP-A4T4-01	Killing of cancer cells	0	5.03775e-68
YY1	1	LAG3	TCGA-86-A4P8-01	Killing of cancer cells	0	6.61796e-96
YY1	1	LAG3	TCGA-MP-A4T7-01	Killing of cancer cells	0	4.49914e-111
AR	1	NT5E	TCGA-86-A4P8-01	Infiltration of immune cells into tumors	0	2.09672e-91
AR	2	NT5E	TCGA-93-A4JQ-01	Infiltration of immune cells into tumors	0	6.93861e-27
AR	2	NT5E	TCGA-NJ-A4YG-01	Infiltration of immune cells into tumors	0	1.51109e-73
AR	2	NT5E	TCGA-44-3918-01	Infiltration of immune cells into tumors	0	1.90332e-34
AR	2	NT5E	TCGA-93-A4JN-01	Infiltration of immune cells into tumors	0	2.45611e-44
AR	2	NT5E	TCGA-L4-A4E6-01	Infiltration of immune cells into tumors	0	3.01804e-26
AR	2	NT5E	TCGA-93-A4JO-01	Infiltration of immune cells into tumors	0	3.24155e-40
AR	2	NT5E	TCGA-86-A4P7-01	Infiltration of immune cells into tumors	0	2.45611e-44
AR	2	NT5E	TCGA-MP-A4SV-01	Infiltration of immune cells into tumors	0	6.26821e-42
AR	2	NT5E	TCGA-49-AARO-01	Infiltration of immune cells into tumors	0	6.69863e-41
AR	2	NT5E	TCGA-MP-A4T4-01	Infiltration of immune cells into tumors	0	1.30352e-52
AR	2	NT5E	TCGA-MP-A4TF-01	Infiltration of immune cells into tumors	0	6.03218e-100
AR	2	NT5E	TCGA-MP-A4T7-01	Infiltration of immune cells into tumors	0	3.91705e-77
ETS2	1	NT5E	TCGA-44-6146-01	Infiltration of immune cells into tumors	0	3.49914e-07
ETS2	2	NT5E	TCGA-93-A4JQ-01	Infiltration of immune cells into tumors	0	1.07554e-59
ETS2	2	NT5E	TCGA-NJ-A4YG-01	Infiltration of immune cells into tumors	0	1.36113e-34
ETS2	2	NT5E	TCGA-44-3918-01	Infiltration of immune cells into tumors	0	3.1909e-75
ETS2	2	NT5E	TCGA-L4-A4E6-01	Infiltration of immune cells into tumors	0	9.67692e-44
ETS2	2	NT5E	TCGA-93-A4JO-01	Infiltration of immune cells into tumors	0	1.01414e-50
ETS2	2	NT5E	TCGA-MP-A4SV-01	Infiltration of immune cells into tumors	0	1.32658e-52
ETS2	2	NT5E	TCGA-49-AARO-01	Infiltration of immune cells into tumors	0	9.89365e-55
ETS2	2	NT5E	TCGA-MP-A4T4-01	Infiltration of immune cells into tumors	0	5.87862e-65
ETS2	2	NT5E	TCGA-MP-A4TF-01	Infiltration of immune cells into tumors	0	7.59763e-58
ETS2	2	NT5E	TCGA-MP-A4T7-01	Infiltration of immune cells into tumors	0	1.09726e-15
MYB	1	NT5E	TCGA-93-A4JQ-01	Infiltration of immune cells into tumors	0	9.72991e-17
MYB	1	NT5E	TCGA-NJ-A4YG-01	Infiltration of immune cells into tumors	0	7.75865e-33
MYB	1	NT5E	TCGA-44-3918-01	Infiltration of immune cells into tumors	0	2.28344e-21
MYB	1	NT5E	TCGA-93-A4JN-01	Infiltration of immune cells into tumors	0	4.86778e-96
MYB	1	NT5E	TCGA-93-A4JO-01	Infiltration of immune cells into tumors	0	4.09975e-65
MYB	1	NT5E	TCGA-86-A4P7-01	Infiltration of immune cells into tumors	0	7.34172e-53
MYB	1	NT5E	TCGA-MP-A4SV-01	Infiltration of immune cells into tumors	0	8.71651e-169
MYB	1	NT5E	TCGA-49-AARO-01	Infiltration of immune cells into tumors	0	6.9422e-58
MYB	1	NT5E	TCGA-86-A4P8-01	Infiltration of immune cells into tumors	0	0.000114893
MYB	1	NT5E	TCGA-MP-A4T7-01	Infiltration of immune cells into tumors	0	7.87039e-97
MYB	2	NT5E	TCGA-L4-A4E6-01	Infiltration of immune cells into tumors	0	9.84946e-32
MYB	2	NT5E	TCGA-MP-A4TF-01	Infiltration of immune cells into tumors	0	5.97543e-34
PAX5	1	NT5E	TCGA-44-6146-01	Infiltration of immune cells into tumors	0	4.6441e-60
PAX5	1	NT5E	TCGA-93-A4JQ-01	Infiltration of immune cells into tumors	0	0
PAX5	1	NT5E	TCGA-NJ-A4YG-01	Infiltration of immune cells into tumors	0	2.26382e-238
PAX5	1	NT5E	TCGA-44-3918-01	Infiltration of immune cells into tumors	0	1.56609e-236
PAX5	1	NT5E	TCGA-93-A4JN-01	Infiltration of immune cells into tumors	0	0
PAX5	1	NT5E	TCGA-L4-A4E6-01	Infiltration of immune cells into tumors	0	4.85206e-145
PAX5	1	NT5E	TCGA-93-A4JO-01	Infiltration of immune cells into tumors	0	0
PAX5	1	NT5E	TCGA-86-A4P7-01	Infiltration of immune cells into tumors	0	4.25111e-304
PAX5	1	NT5E	TCGA-MP-A4SV-01	Infiltration of immune cells into tumors	0	0
PAX5	1	NT5E	TCGA-49-AARO-01	Infiltration of immune cells into tumors	0	0
PAX5	1	NT5E	TCGA-MP-A4T4-01	Infiltration of immune cells into tumors	0	5.89205e-226
PAX5	1	NT5E	TCGA-86-A4P8-01	Infiltration of immune cells into tumors	0	1.07413e-126
PAX5	1	NT5E	TCGA-MP-A4T7-01	Infiltration of immune cells into tumors	0	7.13255e-208
STAT4	1	NT5E	TCGA-93-A4JQ-01	Infiltration of immune cells into tumors	0	1.61013e-14
STAT4	1	NT5E	TCGA-44-3918-01	Infiltration of immune cells into tumors	0	1.45728e-115
STAT4	1	NT5E	TCGA-86-A4P7-01	Infiltration of immune cells into tumors	0	0.000372684
STAT4	1	NT5E	TCGA-86-A4P8-01	Infiltration of immune cells into tumors	0	2.42345e-17
STAT4	2	NT5E	TCGA-44-6146-01	Infiltration of immune cells into tumors	0	2.05123e-58
STAT4	2	NT5E	TCGA-NJ-A4YG-01	Infiltration of immune cells into tumors	0	2.61929e-47
STAT4	2	NT5E	TCGA-L4-A4E6-01	Infiltration of immune cells into tumors	0	1.82826e-12
STAT4	2	NT5E	TCGA-93-A4JO-01	Infiltration of immune cells into tumors	0	1.41811e-14
STAT4	2	NT5E	TCGA-MP-A4SV-01	Infiltration of immune cells into tumors	0	6.48606e-23
STAT4	2	NT5E	TCGA-49-AARO-01	Infiltration of immune cells into tumors	0	4.40567e-24
STAT4	2	NT5E	TCGA-MP-A4TF-01	Infiltration of immune cells into tumors	0	8.67144e-59
STAT4	2	NT5E	TCGA-MP-A4T7-01	Infiltration of immune cells into tumors	0	9.02851e-20
TBP	1	NT5E	TCGA-93-A4JQ-01	Infiltration of immune cells into tumors	0	1.46936e-98
TBP	1	NT5E	TCGA-93-A4JN-01	Infiltration of immune cells into tumors	0	6.38839e-99
TBP	1	NT5E	TCGA-L4-A4E6-01	Infiltration of immune cells into tumors	0	4.75407e-18
TBP	1	NT5E	TCGA-93-A4JO-01	Infiltration of immune cells into tumors	0	0.000109332
TBP	1	NT5E	TCGA-MP-A4SV-01	Infiltration of immune cells into tumors	0	2.17411e-63
TBP	1	NT5E	TCGA-MP-A4T4-01	Infiltration of immune cells into tumors	0	7.27673e-26
TBP	1	NT5E	TCGA-MP-A4TF-01	Infiltration of immune cells into tumors	0	5.22217e-96
TBP	1	NT5E	TCGA-86-A4P8-01	Infiltration of immune cells into tumors	0	3.69722e-83
TBP	1	NT5E	TCGA-MP-A4T7-01	Infiltration of immune cells into tumors	0	1.48053e-62
TBP	2	NT5E	TCGA-NJ-A4YG-01	Infiltration of immune cells into tumors	0	3.71228e-09
YY1	1	NT5E	TCGA-44-6146-01	Infiltration of immune cells into tumors	0	7.01072e-85
YY1	1	NT5E	TCGA-93-A4JQ-01	Infiltration of immune cells into tumors	0	9.29289e-21
YY1	1	NT5E	TCGA-NJ-A4YG-01	Infiltration of immune cells into tumors	0	2.04083e-57
YY1	1	NT5E	TCGA-44-3918-01	Infiltration of immune cells into tumors	0	2.89352e-156
YY1	1	NT5E	TCGA-93-A4JN-01	Infiltration of immune cells into tumors	0	1.55782e-191
YY1	1	NT5E	TCGA-L4-A4E6-01	Infiltration of immune cells into tumors	0	3.81655e-35
YY1	1	NT5E	TCGA-86-A4P7-01	Infiltration of immune cells into tumors	0	6.64004e-99
YY1	1	NT5E	TCGA-MP-A4SV-01	Infiltration of immune cells into tumors	0	1.23743e-148
YY1	1	NT5E	TCGA-49-AARO-01	Infiltration of immune cells into tumors	0	2.61492e-11
YY1	1	NT5E	TCGA-MP-A4T4-01	Infiltration of immune cells into tumors	0	5.03775e-68
YY1	1	NT5E	TCGA-MP-A4TF-01	Infiltration of immune cells into tumors	0	6.60938e-53
YY1	1	NT5E	TCGA-86-A4P8-01	Infiltration of immune cells into tumors	0	6.61796e-96
YY1	1	NT5E	TCGA-MP-A4T7-01	Infiltration of immune cells into tumors	0	4.49914e-111
CEBPB	1	RAET1G	TCGA-L9-A8F4-01	Priming and activation	0	0.000439176
CEBPB	2	RAET1G	TCGA-93-A4JN-01	Priming and activation	0	3.16287e-23
CEBPB	2	RAET1G	TCGA-MP-A4TF-01	Priming and activation	0	1.02555e-35
CEBPB	2	RAET1G	TCGA-MP-A4T7-01	Priming and activation	0	3.40505e-15
CEBPB	2	RAET1G	TCGA-73-A9RS-01	Priming and activation	0	2.26103e-32
ETS2	2	RAET1G	TCGA-L9-A8F4-01	Priming and activation	0	2.34193e-55
ETS2	2	RAET1G	TCGA-MP-A4TE-01	Priming and activation	0	7.55721e-05
ETS2	2	RAET1G	TCGA-MP-A4TF-01	Priming and activation	0	7.59763e-58
ETS2	2	RAET1G	TCGA-MP-A4T7-01	Priming and activation	0	1.09726e-15
ETS2	2	RAET1G	TCGA-73-A9RS-01	Priming and activation	0	7.53704e-64
FOS	1	RAET1G	TCGA-MP-A4T7-01	Priming and activation	0	3.20677e-10
FOS	2	RAET1G	TCGA-L9-A8F4-01	Priming and activation	0	0.000745204
FOS	2	RAET1G	TCGA-93-A4JN-01	Priming and activation	0	1.03823e-06
FOS	2	RAET1G	TCGA-MP-A4TE-01	Priming and activation	0	7.68751e-08
FOS	2	RAET1G	TCGA-MP-A4TF-01	Priming and activation	0	1.9685e-26
FOS	2	RAET1G	TCGA-73-A9RS-01	Priming and activation	0	1.69937e-21
NFYB	1	RAET1G	TCGA-MP-A4TE-01	Priming and activation	0	3.37558e-88
NFYB	1	RAET1G	TCGA-MP-A4T7-01	Priming and activation	0	1.94096e-07
NFYB	2	RAET1G	TCGA-MP-A4TF-01	Priming and activation	0	7.55144e-20
NFYB	2	RAET1G	TCGA-73-A9RS-01	Priming and activation	0	5.76139e-55
SP1	1	RAET1G	TCGA-L9-A8F4-01	Priming and activation	0	7.56546e-145
SP1	1	RAET1G	TCGA-93-A4JN-01	Priming and activation	0	1.40172e-83
SP1	1	RAET1G	TCGA-MP-A4TE-01	Priming and activation	0	8.44573e-63
SP1	1	RAET1G	TCGA-MP-A4TF-01	Priming and activation	0	1.32701e-14
SP1	1	RAET1G	TCGA-MP-A4T7-01	Priming and activation	0	1.69451e-207
STAT4	2	RAET1G	TCGA-MP-A4TE-01	Priming and activation	0	1.08391e-35
STAT4	2	RAET1G	TCGA-MP-A4TF-01	Priming and activation	0	8.67144e-59
STAT4	2	RAET1G	TCGA-MP-A4T7-01	Priming and activation	0	9.02851e-20
STAT4	2	RAET1G	TCGA-73-A9RS-01	Priming and activation	0	5.39147e-62
TBP	1	RAET1G	TCGA-L9-A8F4-01	Priming and activation	0	1.11372e-133
TBP	1	RAET1G	TCGA-93-A4JN-01	Priming and activation	0	6.38839e-99
TBP	1	RAET1G	TCGA-MP-A4TE-01	Priming and activation	0	8.34337e-64
TBP	1	RAET1G	TCGA-MP-A4TF-01	Priming and activation	0	5.22217e-96
TBP	1	RAET1G	TCGA-MP-A4T7-01	Priming and activation	0	1.48053e-62
TBP	2	RAET1G	TCGA-73-A9RS-01	Priming and activation	0	4.5307e-46
YY1	1	RAET1G	TCGA-L9-A8F4-01	Priming and activation	0	5.52388e-206
YY1	1	RAET1G	TCGA-93-A4JN-01	Priming and activation	0	1.55782e-191
YY1	1	RAET1G	TCGA-MP-A4TE-01	Priming and activation	0	2.69515e-167
YY1	1	RAET1G	TCGA-MP-A4TF-01	Priming and activation	0	6.60938e-53
YY1	1	RAET1G	TCGA-MP-A4T7-01	Priming and activation	0	4.49914e-111
YY1	2	RAET1G	TCGA-73-A9RS-01	Priming and activation	0	1.36834e-18
ETS1	1	TAP1	TCGA-44-6146-01	Recognition of cancer cells by T cells	0	1.00091e-36
ETS1	1	TAP1	TCGA-4B-A93V-01	Recognition of cancer cells by T cells	0	3.10749e-74
ETS1	1	TAP1	TCGA-MP-A4TE-01	Recognition of cancer cells by T cells	0	2.81391e-99
GATA2	1	TAP1	TCGA-44-6146-01	Recognition of cancer cells by T cells	0	3.79958e-89
GATA2	1	TAP1	TCGA-4B-A93V-01	Recognition of cancer cells by T cells	0	2.98616e-60
GATA2	1	TAP1	TCGA-MP-A4TE-01	Recognition of cancer cells by T cells	0	3.33181e-67
LEF1	2	TAP1	TCGA-4B-A93V-01	Recognition of cancer cells by T cells	0	1.78475e-19
LEF1	2	TAP1	TCGA-MP-A4TE-01	Recognition of cancer cells by T cells	0	5.51923e-71
SRY	1	TAP1	TCGA-44-6146-01	Recognition of cancer cells by T cells	0	8.64725e-18
SRY	1	TAP1	TCGA-4B-A93V-01	Recognition of cancer cells by T cells	0	8.64725e-18
SRY	2	TAP1	TCGA-MP-A4TE-01	Recognition of cancer cells by T cells	0	2.54331e-141
STAT4	1	TAP1	TCGA-44-6146-01	Recognition of cancer cells by T cells	0	2.05123e-58
STAT4	1	TAP1	TCGA-4B-A93V-01	Recognition of cancer cells by T cells	0	1.30761e-45
STAT4	1	TAP1	TCGA-MP-A4TE-01	Recognition of cancer cells by T cells	0	1.08391e-35
TBP	1	TAP1	TCGA-4B-A93V-01	Recognition of cancer cells by T cells	0	5.16041e-07
TBP	2	TAP1	TCGA-MP-A4TE-01	Recognition of cancer cells by T cells	0	8.34337e-64
TP53	2	TAP1	TCGA-44-6146-01	Recognition of cancer cells by T cells	0	3.17285e-215
TP53	2	TAP1	TCGA-4B-A93V-01	Recognition of cancer cells by T cells	0	0
TP53	2	TAP1	TCGA-MP-A4TE-01	Recognition of cancer cells by T cells	0	1.53736e-200
YY1	2	TAP1	TCGA-44-6146-01	Recognition of cancer cells by T cells	0	7.01072e-85
YY1	2	TAP1	TCGA-4B-A93V-01	Recognition of cancer cells by T cells	0	0.000159817
YY1	2	TAP1	TCGA-MP-A4TE-01	Recognition of cancer cells by T cells	0	2.69515e-167
	"1" mean positive TFs
	"2" mean negative TFs

## Sheet: L0RegFramework_Gene-TF
TF	Type	Gene	ImmuneCycle	Cluster	Coefficient	P-value
ELF1	1	B2M	Recognition of cancer cells by T cells	Cluster1	0.129369	0.031692
FOXA1	2	B2M	Recognition of cancer cells by T cells	Cluster1	0.0618246	0.000802
IRF1	1	B2M	Recognition of cancer cells by T cells	Cluster1	0.117836	2.33e-16
IRF2	1	B2M	Recognition of cancer cells by T cells	Cluster1	0.252909	0.002426
LEF1	1	B2M	Recognition of cancer cells by T cells	Cluster1	0.253531	0.001877
SP1	2	B2M	Recognition of cancer cells by T cells	Cluster1	0.278958	0.001982
TP53	2	B2M	Recognition of cancer cells by T cells	Cluster1	0.121452	0.000558
ETS2	2	CCL22	Trafficking of immune cells to tumors	Cluster1	7.87251e-05	0.014367
PAX5	1	CCL22	Trafficking of immune cells to tumors	Cluster1	0.00212397	6.45e-06
GATA1	1	CCL28	Trafficking of immune cells to tumors	Cluster1	0.00196541	0.021177
ESR1	1	CCR6	Trafficking of immune cells to tumors	Cluster1	0.000125585	0.021387
ETS1	1	CCR6	Trafficking of immune cells to tumors	Cluster1	7.5316e-05	1.81e-11
GATA1	1	CCR6	Trafficking of immune cells to tumors	Cluster1	0.00220882	3.77e-25
TFAP2A	2	CCR6	Trafficking of immune cells to tumors	Cluster1	6.42282e-05	0.027139
YY1	2	CCR6	Trafficking of immune cells to tumors	Cluster1	3.8751e-05	0.003952
STAT4	1	CD1C	Trafficking of immune cells to tumors	Cluster1	0.00169128	3.07e-18
YY1	2	CD1C	Trafficking of immune cells to tumors	Cluster1	0.000274308	2.48e-05
NR3C1	1	CD2	Priming and activation	Cluster1	0.000899154	0.006321
ETS1	1	CD40	Cancer antigen presentation	Cluster1	0.00126368	3.88e-13
GATA2	2	CD40	Cancer antigen presentation	Cluster1	0.00200481	0.00485
TP53	1	CXCL17	Trafficking of immune cells to tumors	Cluster1	0.0112039	0.00062
YY1	1	CXCL17	Trafficking of immune cells to tumors	Cluster1	0.00830396	0.001593
GATA1	1	CXCR5	Trafficking of immune cells to tumors	Cluster1	0.00255355	2.12e-38
MYB	1	EZH2	Infiltration of immune cells into tumors	Cluster1	0.00249357	0.00046
TCF7L2	2	EZH2	Infiltration of immune cells into tumors	Cluster1	0.000945406	0.007826
YY1	1	EZH2	Infiltration of immune cells into tumors	Cluster1	0.000377118	0.000808
JUN	2	HSP90B1	Release of cancer cell antigens	Cluster1	0.00317085	0.003073
PAX5	2	HSP90B1	Release of cancer cell antigens	Cluster1	0.0508428	1.86e-10
GATA1	1	KLRK1	Trafficking of immune cells to tumors	Cluster1	0.00141434	0.00022
STAT4	1	KLRK1	Trafficking of immune cells to tumors	Cluster1	0.00083343	0.000407
ETS2	2	LAG3	Killing of cancer cells	Cluster1	9.86521e-05	0.016138
GATA1	1	LAG3	Killing of cancer cells	Cluster1	0.00190051	0.000238
YY1	1	LAG3	Killing of cancer cells	Cluster1	0.000171102	0.034798
ETS2	2	RAET1G	Priming and activation	Cluster1	5.39383e-05	0.005263
SP1	1	RAET1G	Priming and activation	Cluster1	0.000268638	0.004032
STAT4	1	RAET1G	Priming and activation	Cluster1	0.000858165	2.41e-12
TBP	1	RAET1G	Priming and activation	Cluster1	0.00164399	1.14e-21
YY1	2	RAET1G	Priming and activation	Cluster1	0.000199373	6.49e-09
IRF1	1	TAP1	Recognition of cancer cells by T cells	Cluster1	0.00404628	2.74e-35
LEF1	2	TAP1	Recognition of cancer cells by T cells	Cluster1	0.0034837	0.035037
YY1	1	TAP1	Recognition of cancer cells by T cells	Cluster1	0.00187885	0.001568
ELF1	1	B2M	Recognition of cancer cells by T cells	Cluster2	0.310399	0.00811
IRF1	1	B2M	Recognition of cancer cells by T cells	Cluster2	0.127089	8.65e-09
IRF2	1	B2M	Recognition of cancer cells by T cells	Cluster2	0.490222	0.000665
TCF7L2	2	B2M	Recognition of cancer cells by T cells	Cluster2	0.497856	0.00407
ETS2	1	CCL20	Trafficking of immune cells to tumors	Cluster2	0.00193317	0.021302
FOXA1	1	CCL20	Trafficking of immune cells to tumors	Cluster2	0.00310259	0.007032
NFATC2	1	CCL20	Trafficking of immune cells to tumors	Cluster2	0.0566874	0.00574
CEBPB	1	CCL22	Trafficking of immune cells to tumors	Cluster2	0.000174513	0.01752
PAX5	1	CCL22	Trafficking of immune cells to tumors	Cluster2	0.00221208	0.000623
GATA1	1	CCL28	Trafficking of immune cells to tumors	Cluster2	0.00193691	1.13e-07
ETS1	1	CCR6	Trafficking of immune cells to tumors	Cluster2	4.74051e-05	5.46e-05
GATA1	1	CCR6	Trafficking of immune cells to tumors	Cluster2	0.00249592	1.44e-22
STAT4	1	CD1C	Trafficking of immune cells to tumors	Cluster2	0.00223527	3.32e-29
GATA1	1	CD2	Priming and activation	Cluster2	0.00179431	0.011707
GATA2	2	CD40	Cancer antigen presentation	Cluster2	0.00138912	0.030536
IKZF1	1	CXCL17	Trafficking of immune cells to tumors	Cluster2	0.000544037	0.001154
IRF1	1	CXCL17	Trafficking of immune cells to tumors	Cluster2	0.000184025	9.72e-11
STAT1	2	CXCL17	Trafficking of immune cells to tumors	Cluster2	-1.72582e-05	0.006027
GATA1	1	CXCR5	Trafficking of immune cells to tumors	Cluster2	0.00256064	2.44e-31
NR3C1	2	EZH2	Infiltration of immune cells into tumors	Cluster2	0.00054534	0.027905
TBP	1	EZH2	Infiltration of immune cells into tumors	Cluster2	0.00278779	0.000222
YY1	1	EZH2	Infiltration of immune cells into tumors	Cluster2	0.000317844	0.005763
PAX5	2	HSP90B1	Release of cancer cell antigens	Cluster2	0.0419619	0.000284
STAT4	1	KLRK1	Trafficking of immune cells to tumors	Cluster2	0.00240867	1.72e-08
CEBPB	1	LAG3	Killing of cancer cells	Cluster2	9.38948e-05	0.01577
ETS1	1	LAG3	Killing of cancer cells	Cluster2	0.000192907	0.003036
STAT4	1	LAG3	Killing of cancer cells	Cluster2	0.00184711	3.96e-05
ETS2	1	RAET1G	Priming and activation	Cluster2	7.14216e-05	0.010262
STAT4	1	RAET1G	Priming and activation	Cluster2	0.00136706	6.65e-11
TBP	1	RAET1G	Priming and activation	Cluster2	0.00144214	2.67e-08
YY1	2	RAET1G	Priming and activation	Cluster2	0.000129187	0.021751
IRF1	1	TAP1	Recognition of cancer cells by T cells	Cluster2	0.00432685	2.89e-21
LEF1	2	TAP1	Recognition of cancer cells by T cells	Cluster2	0.00387936	0.04222
CEBPB	2	B2M	Recognition of cancer cells by T cells	Cluster3	0.0681782	0.007689
IRF1	1	B2M	Recognition of cancer cells by T cells	Cluster3	0.0999165	4.21e-05
IRF2	1	B2M	Recognition of cancer cells by T cells	Cluster3	0.502655	0.000458
SP1	2	B2M	Recognition of cancer cells by T cells	Cluster3	0.487761	0.007561
JUN	1	CCL22	Trafficking of immune cells to tumors	Cluster3	4.10096e-05	0.049723
PAX5	1	CCL22	Trafficking of immune cells to tumors	Cluster3	0.00243583	6.87e-09
YY1	2	CCL22	Trafficking of immune cells to tumors	Cluster3	0.00018352	0.010423
ESR1	1	CCL28	Trafficking of immune cells to tumors	Cluster3	0.0016951	0.00075
GATA1	2	CCL28	Trafficking of immune cells to tumors	Cluster3	0.00202408	0.012529
TBP	1	CCL28	Trafficking of immune cells to tumors	Cluster3	0.00273734	5.39e-05
ETS1	1	CCR6	Trafficking of immune cells to tumors	Cluster3	0.000100355	3.52e-06
GATA1	1	CCR6	Trafficking of immune cells to tumors	Cluster3	0.00237928	1.2e-19
TFAP2A	2	CCR6	Trafficking of immune cells to tumors	Cluster3	0.000118552	0.038973
STAT4	1	CD1C	Trafficking of immune cells to tumors	Cluster3	0.00187476	1.38e-15
YY1	2	CD1C	Trafficking of immune cells to tumors	Cluster3	0.00026774	0.003778
ETS1	1	CD40	Cancer antigen presentation	Cluster3	0.000837705	0.000609
FOXA1	2	CD40	Cancer antigen presentation	Cluster3	0.000469772	0.000203
TBP	1	CD40	Cancer antigen presentation	Cluster3	0.00483252	0.001068
ETS1	2	CXCL17	Trafficking of immune cells to tumors	Cluster3	0.00592377	0.018367
JUN	1	CXCL17	Trafficking of immune cells to tumors	Cluster3	0.00149284	0.028294
GATA1	1	CXCR5	Trafficking of immune cells to tumors	Cluster3	0.00243644	1.15e-15
MYB	1	EZH2	Infiltration of immune cells into tumors	Cluster3	0.00171484	0.020201
PAX5	2	EZH2	Infiltration of immune cells into tumors	Cluster3	0.00279785	0.00584
RXRA	2	EZH2	Infiltration of immune cells into tumors	Cluster3	0.000514966	0.032781
TBP	1	EZH2	Infiltration of immune cells into tumors	Cluster3	0.00333941	7.8e-06
PAX5	2	HSP90B1	Release of cancer cell antigens	Cluster3	0.0439782	8.94e-08
YY1	1	HSP90B1	Release of cancer cell antigens	Cluster3	0.0131503	0.000267
STAT4	1	KLRK1	Trafficking of immune cells to tumors	Cluster3	0.00262974	7.49e-10
ETS1	1	LAG3	Killing of cancer cells	Cluster3	0.000254544	0.002946
STAT4	1	LAG3	Killing of cancer cells	Cluster3	0.0017955	1.69e-05
STAT4	1	RAET1G	Priming and activation	Cluster3	0.00116551	5.52e-09
TBP	1	RAET1G	Priming and activation	Cluster3	0.0015602	1.27e-10
IRF1	1	TAP1	Recognition of cancer cells by T cells	Cluster3	0.00389415	4.38e-22
SRY	2	TAP1	Recognition of cancer cells by T cells	Cluster3	0.0104816	0.044891
CEBPB	2	B2M	Recognition of cancer cells by T cells	Cluster4	0.0314935	0.035847
IRF1	1	B2M	Recognition of cancer cells by T cells	Cluster4	0.122935	4.6e-07
STAT4	1	B2M	Recognition of cancer cells by T cells	Cluster4	1	0.003103
TP53	2	B2M	Recognition of cancer cells by T cells	Cluster4	0.168503	0.009793
CEBPB	1	CCL20	Trafficking of immune cells to tumors	Cluster4	0.00156743	0.000417
ETS2	2	CCL20	Trafficking of immune cells to tumors	Cluster4	0.00148887	0.013977
FOXA1	1	CCL20	Trafficking of immune cells to tumors	Cluster4	0.00216276	0.039222
GATA1	1	CCL28	Trafficking of immune cells to tumors	Cluster4	0.00212908	0.042299
ETS1	1	CCR6	Trafficking of immune cells to tumors	Cluster4	9.7369e-05	4.58e-05
GATA1	1	CCR6	Trafficking of immune cells to tumors	Cluster4	0.00247875	8.88e-33
YY1	2	CCR6	Trafficking of immune cells to tumors	Cluster4	4.91185e-05	0.007242
CEBPB	2	CD1C	Trafficking of immune cells to tumors	Cluster4	4.19275e-05	0.002583
STAT4	1	CD1C	Trafficking of immune cells to tumors	Cluster4	0.00235056	1.27e-34
YY1	2	CD1C	Trafficking of immune cells to tumors	Cluster4	0.000156212	0.001327
GATA1	1	CD2	Priming and activation	Cluster4	0.00229979	0.001433
ETS1	1	CD40	Cancer antigen presentation	Cluster4	0.00140787	2.11e-05
CEBPB	2	CXCL17	Trafficking of immune cells to tumors	Cluster4	0.0037449	0.014052
ESR1	2	CXCL17	Trafficking of immune cells to tumors	Cluster4	0.0433298	0.010408
YY1	2	CXCL17	Trafficking of immune cells to tumors	Cluster4	0.0164607	0.003152
GATA1	1	CXCR5	Trafficking of immune cells to tumors	Cluster4	0.00260764	1.16e-47
ELK1	1	EZH2	Infiltration of immune cells into tumors	Cluster4	0.00104984	3.04e-06
IRF1	1	EZH2	Infiltration of immune cells into tumors	Cluster4	9.77567e-05	0.011328
TBP	1	EZH2	Infiltration of immune cells into tumors	Cluster4	0.000922606	0.021288
TCF7L2	2	EZH2	Infiltration of immune cells into tumors	Cluster4	0.000492318	0.007158
YY1	1	EZH2	Infiltration of immune cells into tumors	Cluster4	0.000179661	0.047514
FOS	2	HSP90B1	Release of cancer cell antigens	Cluster4	0.00193509	0.000853
PAX5	2	HSP90B1	Release of cancer cell antigens	Cluster4	0.052594	2.72e-05
CEBPB	1	KLRK1	Trafficking of immune cells to tumors	Cluster4	3.06646e-05	0.036038
GATA1	1	KLRK1	Trafficking of immune cells to tumors	Cluster4	0.0015183	0.000145
STAT4	1	KLRK1	Trafficking of immune cells to tumors	Cluster4	0.000931557	0.006683
ETS1	1	LAG3	Killing of cancer cells	Cluster4	0.000416326	0.000806
GATA1	1	LAG3	Killing of cancer cells	Cluster4	0.00190451	0.00131
SP1	2	LAG3	Killing of cancer cells	Cluster4	0.000332586	0.04053
CEBPB	1	RAET1G	Priming and activation	Cluster4	4.08445e-05	0.013368
STAT4	1	RAET1G	Priming and activation	Cluster4	0.00141744	2.2e-10
TBP	1	RAET1G	Priming and activation	Cluster4	0.00141259	8.43e-09
IRF1	1	TAP1	Recognition of cancer cells by T cells	Cluster4	0.00301663	4.61e-12
TP53	2	TAP1	Recognition of cancer cells by T cells	Cluster4	0.00282062	0.006705
	"1" mean positive TFs
	"2" mean negative TFs

## Sheet: L0RegFramework_L0-square
Cluster	Gene	R-square	RMSE
Cluster1	B2M	0.700022	6.96856
Cluster1	CCL22	0.73272	0.016309
Cluster1	CCL28	0.462978	0.029721
Cluster1	CCR6	0.985061	0.003471
Cluster1	CD1C	0.62115	0.019198
Cluster1	CD2	0.269553	0.036788
Cluster1	CD40	0.37394	0.049357
Cluster1	CXCL17	0.174898	0.764252
Cluster1	CXCR5	0.945985	0.007275
Cluster1	EZH2	0.481035	0.028655
Cluster1	HSP90B1	0.410622	0.797912
Cluster1	KLRK1	0.722572	0.01639
Cluster1	LAG3	0.629014	0.021107
Cluster1	NT5E	0.073185	0.091127
Cluster1	RAET1G	0.900595	0.009249
Cluster1	TAP1	0.738765	0.156123
Cluster2	B2M	0.726148	8.17642
Cluster2	CCL20	0.217471	0.374268
Cluster2	CCL22	0.418957	0.034093
Cluster2	CCL28	0.525322	0.02083
Cluster2	CCR6	0.987525	0.003198
Cluster2	CD1C	0.795261	0.01374
Cluster2	CD2	0.283364	0.038572
Cluster2	CD40	0.206813	0.052942
Cluster2	CXCL17	0.098494	0.69533
Cluster2	CXCR5	0.937578	0.007539
Cluster2	EZH2	0.507863	0.024476
Cluster2	HSP90B1	0.267275	1.07319
Cluster2	KLRK1	0.741747	0.017841
Cluster2	LAG3	0.704226	0.018207
Cluster2	NT5E	0.081391	0.100732
Cluster2	RAET1G	0.82041	0.012643
Cluster2	TAP1	0.768762	0.176455
Cluster3	B2M	0.648065	8.72833
Cluster3	CCL22	0.766847	0.012131
Cluster3	CCL28	0.51915	0.024069
Cluster3	CCR6	0.963547	0.004413
Cluster3	CD1C	0.570839	0.018235
Cluster3	CD2	0.133047	0.036549
Cluster3	CD40	0.264111	0.049091
Cluster3	CXCL17	0.10367	0.537765
Cluster3	CXCR5	0.858821	0.010168
Cluster3	EZH2	0.435932	0.024142
Cluster3	HSP90B1	0.426883	0.682669
Cluster3	KLRK1	0.676993	0.017247
Cluster3	LAG3	0.677311	0.01527
Cluster3	NT5E	0.059755	0.078517
Cluster3	RAET1G	0.839007	0.009638
Cluster3	TAP1	0.711841	0.160084
Cluster4	B2M	0.699398	8.4016
Cluster4	CCL20	0.227508	0.28919
Cluster4	CCL22	0.294948	0.038942
Cluster4	CCL28	0.485098	0.020738
Cluster4	CCR6	0.986126	0.003072
Cluster4	CD1C	0.865223	0.009921
Cluster4	CD2	0.283113	0.026121
Cluster4	CD40	0.290552	0.041746
Cluster4	CXCL17	0.1623	1.05575
Cluster4	CXCR5	0.979458	0.004012
Cluster4	EZH2	0.735535	0.014667
Cluster4	HSP90B1	0.363863	1.03916
Cluster4	KLRK1	0.845311	0.010401
Cluster4	LAG3	0.739974	0.014843
Cluster4	RAET1G	0.816148	0.011318
Cluster4	TAP1	0.62396	0.161323
