# Supplementary material for: Integration of single sample and population analysis for understanding immune evasion mechanisms of lung cancer
Source: NPJ Syst Biol Appl. 2023 Feb 10;9:4. doi: 10.1038/s41540-023-00267-8 (PMC9918494; doi:10.1038/s41540-023-00267-8)
Supplement: Supplementary file 11 — Supplementary Data 9 [file 41540_2023_267_MOESM11_ESM.xlsx]

## Sheet: Risk Score_Cluster 1
Sample	Time	Status	Risk Score
TCGA-55-7816-01	15.37	1	0.508245
TCGA-55-7911-01	17.64	0	0.615037
TCGA-L9-A7SV-01	18.56	0	0.502977
TCGA-49-AAR9-01	8.54	1	0.66299
TCGA-55-7727-01	3.91	0	0.751238
TCGA-86-6562-01	12.35	1	0.615037
TCGA-69-7979-01	13.4	0	0.603549
TCGA-62-A46U-01	67.9	0	0.552094
TCGA-64-1679-01	81.73	0	0.728053
TCGA-55-8507-01	13.73	0	0.478232
TCGA-78-7143-01	162.98	1	0.501805
TCGA-86-8278-01	31.01	0	0.634029
TCGA-J2-8192-01	24.28	0	0.710733
TCGA-62-8394-01	4.57	1	0.54245
TCGA-55-8510-01	17.71	0	0.526362
TCGA-50-5068-01	49.24	1	0.541235
TCGA-71-6725-01	8.41	0	0.543266
TCGA-71-8520-01	6.9	1	0.53933
TCGA-69-7760-01	6.64	0	0.312331
TCGA-49-4505-01	14.06	1	0.635711
TCGA-44-A47B-01	9.43	0	0.827947
TCGA-L9-A8F4-01	15.64	0	0.596055
TCGA-55-8302-01	15.7	0	0.515526
TCGA-55-7903-01	18.63	0	0.561561
TCGA-44-8117-01	12.65	0	0.448158
TCGA-67-3771-01	20.04	0	0.651442
TCGA-86-8075-01	22.8	1	0.587247
TCGA-49-6744-01	55.29	0	0.705329
TCGA-NJ-A4YG-01	74.28	0	0.381312
TCGA-97-7547-01	64.55	0	0.441727
TCGA-50-8457-01	36.96	0	0.478757
TCGA-05-4390-01	36.99	0	0.549027
TCGA-05-4405-01	20.04	0	0.462006
TCGA-55-7907-01	11.27	1	0.713575
TCGA-55-8087-01	15.18	0	0.52482
TCGA-44-6777-01	32.42	1	0.662201
TCGA-49-4490-01	12.65	1	0.72497
TCGA-49-4501-01	46.68	1	0.473752
TCGA-44-7667-01	36.04	0	0.57036
TCGA-78-7159-01	64.85	0	0.778815
TCGA-44-3396-01	37.12	0	0.52954
TCGA-44-6775-01	23.16	0	0.586864
TCGA-44-7660-01	19.45	0	0.712849
TCGA-55-A493-01	0.92	0	0.504732
TCGA-73-7498-01	39.06	0	0.608299
TCGA-L9-A444-01	10.09	0	0.519782
TCGA-44-3919-01	33.71	1	0.670746
TCGA-55-1595-01	48.59	0	0.527113
TCGA-95-7948-01	15.64	0	0.386845
TCGA-44-3918-01	34.03	0	0.627524
TCGA-86-8074-01	0.79	0	0.754713
TCGA-78-7163-01	238.11	0	0.425038
TCGA-95-7562-01	2.86	1	0.931932
TCGA-55-6543-01	14.29	0	0.540855
TCGA-44-2665-01	42.74	0	0.535108
TCGA-86-7953-01	32.75	0	0.507494
TCGA-55-7994-01	19.81	0	0.991436
TCGA-38-4629-01	28.38	1	0.746484
TCGA-86-8055-01	4.07	1	0.733919
TCGA-J2-A4AG-01	32.46	0	0.425409
TCGA-55-7725-01	14.52	0	0.732391
TCGA-O1-A52J-01	59.07	1	0.364136
TCGA-44-6774-01	21.62	0	0.730441
TCGA-78-8655-01	77.53	0	0.478336
TCGA-55-6968-01	42.48	1	0.73344
TCGA-55-8097-01	15.64	0	0.498327
TCGA-55-8207-01	32.1	0	0.542196
TCGA-44-7661-01	18.3	1	0.888238
TCGA-44-2657-01	44.38	0	0.667155
TCGA-67-6217-01	13.86	0	0.415415
TCGA-55-6982-01	32.69	1	0.564888
TCGA-55-8089-01	23.06	1	0.820133
TCGA-86-8073-01	24.31	0	0.751329
TCGA-55-8096-01	23.62	1	0.704033
TCGA-97-7937-01	18.53	0	0.543831
TCGA-67-3770-01	20.04	0	0.483082
TCGA-86-7714-01	20.53	1	0.658265
TCGA-86-A4JF-01	24.21	1	0.61122
TCGA-MP-A4TC-01	2.43	1	0.491642
TCGA-99-7458-01	24.54	0	0.74315
TCGA-44-2668-01	25	1	1.3371
TCGA-55-7227-01	31.27	1	0.658498
TCGA-55-6981-01	45.3	1	0.511468
TCGA-97-7938-01	0.59	1	0.588406
TCGA-MP-A4T9-01	41.56	1	0.613003
TCGA-97-7546-01	42.21	0	0.732805
TCGA-91-6835-01	2.6	0	0.957976
TCGA-50-5946-01	53.12	0	0.499267
TCGA-75-6214-01	36.63	1	0.529069
TCGA-97-7554-01	25.46	0	0.569222
TCGA-62-A46R-01	56.67	1	0.588692
TCGA-62-A46V-01	72.24	0	0.551284
TCGA-38-7271-01	26.28	1	1.26439
TCGA-49-AARE-01	40.37	1	0.50901
TCGA-78-7539-01	25.99	0	0.512363
TCGA-73-4668-01	15.34	0	0.620447
TCGA-44-2659-01	44.91	0	0.539297
TCGA-91-6828-01	10.61	0	0.794589
TCGA-55-A4DG-01	19.97	0	0.662346
TCGA-50-5941-01	48.42	0	0.761762
TCGA-86-8358-01	21.45	0	0.842807
TCGA-55-7281-01	28.65	0	0.468295
TCGA-62-8395-01	39.95	0	0.476352
TCGA-97-8547-01	21.58	0	0.417494
TCGA-55-A48Z-01	21.39	0	0.455059
TCGA-55-6712-01	5.62	1	1.18786
TCGA-MP-A4TK-01	19.12	1	0.46241
TCGA-97-8172-01	17.9	0	0.602507
TCGA-86-8671-01	27.56	0	0.643079
TCGA-44-A4SU-01	13.44	1	0.613648
TCGA-05-4424-01	29.99	0	0.960577
TCGA-69-7973-01	7.56	0	0.762954
TCGA-95-7043-01	16.52	1	0.607539
TCGA-49-4488-01	28.55	1	0.542415
TCGA-44-2662-01	42.05	0	0.447506
TCGA-05-4398-01	47.01	0	0.524154
TCGA-69-7765-01	5.42	0	0.608641
TCGA-MP-A4SW-01	58.41	1	0.432051
TCGA-50-5935-01	21.45	1	0.568619
TCGA-62-8402-01	49.21	1	0.537614
TCGA-73-4662-01	82.62	0	0.481945
TCGA-55-8514-01	17.08	0	0.245634
TCGA-97-A4M1-01	19.74	0	0.372332
TCGA-53-7626-01	30.52	1	0.736853
TCGA-05-4426-01	25.99	0	0.529793
TCGA-44-7662-01	7.16	0	0.68968
TCGA-55-8508-01	20.27	0	0.280391
TCGA-MP-A4T6-01	58.8	1	0.503058
TCGA-55-A491-01	20.57	0	0.321493
TCGA-55-6979-01	7.79	1	0.687269
TCGA-MP-A4T4-01	85.97	1	0.606782
TCGA-86-6851-01	5.88	0	0.707415
TCGA-MN-A4N4-01	38.6	0	0.604575
TCGA-55-A57B-01	17.94	0	0.562928
TCGA-44-8119-01	9.36	0	0.584055
TCGA-NJ-A7XG-01	20.27	0	0.332438
TCGA-95-7567-01	18.66	0	0.425568
TCGA-73-4658-01	52.56	1	0.739125
TCGA-97-A4M0-01	21.42	0	0.448158
TCGA-55-6980-01	69.28	0	0.530029
TCGA-55-7576-01	22.01	0	0.814636
TCGA-L4-A4E5-01	18.99	0	0.354675
TCGA-86-A456-01	29.43	0	0.541605
TCGA-86-8668-01	13.9	0	0.652209
TCGA-95-7039-01	41.79	0	0.636425
TCGA-44-8120-01	8.54	0	0.667936
TCGA-69-A59K-01	19.42	0	0.551882
TCGA-50-5049-01	101.64	0	0.62687
TCGA-55-A4DF-01	20.17	1	0.702841
TCGA-44-2666-01	3.19	1	0.498361
TCGA-MN-A4N5-01	2.76	0	0.547148
TCGA-67-6216-01	4.63	0	0.575563
TCGA-78-7145-01	27.14	1	0.916907
TCGA-55-7995-01	29.2	0	1.11114
TCGA-38-4628-01	49.01	1	0.464958

## Sheet: Risk Score_Cluster 2
Sample	Time	Status	Risk Score
TCGA-73-4676-01	9.23	1	-0.074751
TCGA-78-7158-01	5.88	1	-0.0864825
TCGA-44-4112-01	26.54	1	-0.384797
TCGA-80-5611-01	85.25	0	-0.601473
TCGA-55-8205-01	19.68	0	0.0653782
TCGA-05-4397-01	24.01	1	-0.427732
TCGA-99-8033-01	21.55	1	0.55148
TCGA-91-6849-01	1.15	0	-0.474996
TCGA-64-5781-01	51.22	0	-0.188612
TCGA-64-5815-01	28.45	0	0.358118
TCGA-86-8672-01	0.62	1	-0.412554
TCGA-38-4625-01	97.67	0	0
TCGA-64-5775-01	2.04	1	0.843053
TCGA-55-6986-01	107.13	0	-0.456842
TCGA-91-6847-01	27.66	0	-0.274164
TCGA-35-4122-01	7.39	0	-0.465611
TCGA-78-7146-01	5.68	1	0.188278
TCGA-NJ-A4YQ-01	47.04	0	-1.39881
TCGA-44-2656-01	46.94	0	-0.389977
TCGA-55-6972-01	53.61	1	-0.526994
TCGA-78-8648-01	39.72	1	-1.03638
TCGA-50-6595-01	6.21	1	0.762776
TCGA-55-A490-01	3.25	1	-0.0542342
TCGA-75-5125-01	66.59	1	-0.12952
TCGA-44-6778-01	61.24	0	-0.717247
TCGA-78-8662-01	110.41	1	-0.701813
TCGA-50-5939-01	15.11	1	-0.387434
TCGA-53-7624-01	34.26	1	-0.108141
TCGA-91-6848-01	7.36	0	-0.108876
TCGA-55-6642-01	80.45	0	-2.06803
TCGA-99-AA5R-01	21.62	0	-0.334513
TCGA-75-6212-01	49.8	1	-0.177479
TCGA-78-8640-01	232	0	-1.07029
TCGA-73-4666-01	26.28	0	-0.0436255
TCGA-55-8506-01	0.36	0	-1.02508
TCGA-49-6761-01	11.63	0	-0.232279
TCGA-4B-A93V-01	9.86	1	-0.926762
TCGA-91-6836-01	13.7	0	-0.205522
TCGA-MP-A4TI-01	14.09	1	0.372999
TCGA-05-4427-01	25.99	0	-0.0370532
TCGA-97-8175-01	18.1	0	0.0425659
TCGA-50-5931-01	14.26	1	-0.180192
TCGA-50-6591-01	3.91	1	-0.218275
TCGA-86-8279-01	31.18	0	-0.862896
TCGA-97-A4M3-01	17.74	0	-0.48529
TCGA-05-4420-01	29.96	0	-1.7486
TCGA-95-7944-01	12.39	0	0.0384626
TCGA-55-6969-01	40.7	0	-1.06185
TCGA-05-4415-01	2.99	1	0.113682
TCGA-L4-A4E6-01	14.29	0	-0.366032
TCGA-44-A479-01	15.97	0	-2.01577
TCGA-78-7156-01	32.06	1	-0.920483
TCGA-64-1678-01	39.06	0	-1.53022
TCGA-55-8092-01	5.06	1	-1.03884
TCGA-49-6767-01	22.24	0	0.291671
TCGA-91-8499-01	1.18	0	-0.16265
TCGA-91-6829-01	41.33	1	-0.101991
TCGA-55-7724-01	23.16	0	-0.982717
TCGA-67-3773-01	14.03	0	-0.364089
TCGA-49-AAR3-01	62.19	0	-0.149866
TCGA-75-6206-01	85.09	0	-0.590225
TCGA-78-7633-01	50.2	1	-0.508881
TCGA-91-8496-01	16.59	0	-0.353066
TCGA-78-7537-01	53.29	1	-1.18711
TCGA-55-8299-01	15.41	1	0.936651
TCGA-55-7574-01	32.69	1	-0.368958
TCGA-91-A4BC-01	1.45	0	-1.29582
TCGA-55-8301-01	17.54	0	-0.636721
TCGA-95-8494-01	2.76	0	0.106016
TCGA-86-8674-01	26.48	0	-1.5719
TCGA-55-7815-01	25.39	0	-1.20992
TCGA-50-5933-01	78.61	1	0.356116
TCGA-MP-A4T8-01	5.29	1	-0.240786
TCGA-86-7701-01	31.11	0	-1.94146
TCGA-86-7711-01	34.36	1	-0.421922
TCGA-05-5428-01	22.01	0	-0.163678
TCGA-50-6590-01	42.31	1	-0.553852
TCGA-55-6971-01	45.99	0	-1.07105
TCGA-49-4487-01	28.09	1	-0.970398
TCGA-64-5774-01	87.91	0	-1.19256
TCGA-44-6779-01	16.43	1	-0.380219
TCGA-78-7155-01	38.47	1	-0.530727
TCGA-50-5932-01	40.57	1	-0.710089
TCGA-NJ-A4YF-01	70.99	0	-0.855396
TCGA-38-4630-01	35.25	1	-0.435073
TCGA-05-4417-01	14.95	0	-0.996803
TCGA-91-6831-01	10.18	0	-0.906219
TCGA-50-5066-01	47.37	0	-1.08308
TCGA-86-8054-01	37.71	0	-1.43611
TCGA-55-7910-01	34.17	0	-0.713977
TCGA-38-6178-01	14.72	0	-0.298107
TCGA-44-5643-01	33.28	0	-0.134163
TCGA-62-8397-01	42.35	0	-0.0921772
TCGA-62-A472-01	29.89	0	-0.0163014
TCGA-35-5375-01	8.67	0	-0.208687
TCGA-55-7914-01	6.14	1	-0.926474
TCGA-64-5779-01	28.38	0	-1.29243
TCGA-50-6594-01	12.16	1	-0.0702642
TCGA-NJ-A4YI-01	0.13	1	-0.014676
TCGA-55-7726-01	21.42	0	-0.0595011
TCGA-35-4123-01	5.98	0	0.254204

## Sheet: Risk Score_Cluster 3
Sample	Time	Status	Risk Score
TCGA-49-6745-01	17.15	0	-2.17746
TCGA-78-7167-01	88.07	1	-2.18085
TCGA-44-7659-01	22.7	0	-2.25524
TCGA-67-3774-01	12.65	0	-2.47485
TCGA-55-8621-01	16.92	0	-3.06067
TCGA-95-7947-01	15.67	0	-3.09506
TCGA-55-8208-01	22.14	0	-1.98724
TCGA-05-4403-01	18.99	0	-2.10215
TCGA-86-7713-01	38.01	0	-0.774921
TCGA-78-7536-01	8.02	1	0.146613
TCGA-55-8614-01	17.61	0	-1.23025
TCGA-55-7283-01	20.01	0	-1.76708
TCGA-97-7553-01	61.43	0	-3.82806
TCGA-05-5429-01	9.03	1	-0.794124
TCGA-69-8453-01	26.71	0	-2.32613
TCGA-97-8552-01	20.57	0	-2.4719
TCGA-93-A4JP-01	18.99	0	-2.74804
TCGA-93-A4JQ-01	17.28	0	-2.30909
TCGA-44-7671-01	29.2	0	-2.72702
TCGA-78-7542-01	10.55	1	-1.12124
TCGA-55-8512-01	19.94	1	-2.31555
TCGA-44-5645-01	27.99	0	-3.6024
TCGA-55-8616-01	1.58	0	-2.67185
TCGA-95-A4VN-01	18.17	0	-2.33381
TCGA-50-8459-01	36.76	0	-2.4922
TCGA-55-6985-01	40.51	0	-1.69293
TCGA-91-8497-01	14.26	1	-3.05994
TCGA-50-5942-01	60.68	0	-3.68736
TCGA-50-5055-01	60.12	1	-2.22869
TCGA-49-AARR-01	163.99	0	-3.70539
TCGA-69-8254-01	13.44	0	-2.31121
TCGA-97-A4M7-01	20.66	0	-2.80453
TCGA-05-4430-01	25	0	-2.18128
TCGA-38-4627-01	37.68	1	-1.6707
TCGA-73-4675-01	30.29	1	-1.40491
TCGA-05-5423-01	4.96	0	-1.97104
TCGA-55-8090-01	19.65	1	-1.53731
TCGA-55-8619-01	13.67	0	-3.67075
TCGA-50-8460-01	27.23	0	-2.9651
TCGA-86-7954-01	19.88	0	-1.21849
TCGA-38-4626-01	120.7	0	-2.70606
TCGA-55-6978-01	5.78	1	-2.0012
TCGA-97-7941-01	15.9	0	-2.20521
TCGA-44-6147-01	27.76	0	-3.55471
TCGA-93-A4JN-01	23.59	0	-2.26757
TCGA-97-A4LX-01	20.17	0	-3.0444
TCGA-55-8511-01	18.13	0	-2.11371
TCGA-78-7162-01	104.11	1	-3.38693
TCGA-44-2661-01	38.07	0	-4.30302
TCGA-NJ-A55A-01	0.49	0	-2.82896
TCGA-73-4659-01	23.36	1	-1.27685
TCGA-49-AAR0-01	156.54	0	-2.2646
TCGA-55-A48X-01	22.63	0	-3.22733
TCGA-49-AARN-01	37.29	1	-1.97119
TCGA-55-8091-01	19.71	0	-3.33857
TCGA-67-3772-01	18.82	0	-1.20361
TCGA-69-7980-01	13.5	0	-1.57959
TCGA-50-7109-01	10.12	1	-0.196817
TCGA-44-7669-01	18.86	1	-0.323419
TCGA-44-6148-01	23.13	0	-4.35222
TCGA-49-4494-01	35.51	1	-0.804618
TCGA-L9-A743-01	21.81	0	-2.47097
TCGA-05-4249-01	50.03	0	-3.13981
TCGA-S2-AA1A-01	16.85	0	-2.27284
TCGA-49-4510-01	29.43	1	-1.08575
TCGA-75-5146-01	77.79	0	-1.27964
TCGA-55-8206-01	29.17	0	-3.6679
TCGA-35-3615-01	0.46	0	-1.65648
TCGA-55-6987-01	70.2	0	-2.04375
TCGA-93-A4JO-01	1.08	1	-1.87209
TCGA-55-6983-01	92.74	0	-1.7909
TCGA-86-A4P7-01	13.63	0	-1.91091
TCGA-MP-A4SV-01	86.07	1	-1.6872
TCGA-97-A4M6-01	18.66	0	-1.88244
TCGA-86-8056-01	4.57	0	-2.17507
TCGA-J2-A4AE-01	35.45	0	-1.62943
TCGA-99-8025-01	34.82	0	-1.28435
TCGA-97-8177-01	16.39	0	-2.60957
TCGA-83-5908-01	27.07	0	-1.98529
TCGA-97-7552-01	63.47	0	-3.27962
TCGA-73-4677-01	1.25	1	-1.77052
TCGA-50-6593-01	11.04	1	-2.27205
TCGA-93-7347-01	22.44	0	-3.56052
TCGA-62-8399-01	88.57	0	-3.3773
TCGA-49-AARO-01	123.49	0	-1.9314
TCGA-86-8280-01	23.03	0	-2.38201
TCGA-69-8253-01	13.99	0	-2.40079
TCGA-44-7672-01	23.62	0	-1.85905
TCGA-05-4402-01	8.02	1	-1.39953
TCGA-69-7763-01	22.67	0	-1.98937
TCGA-73-7499-01	50.3	1	-0.980158
TCGA-64-1680-01	36.99	0	-1.43849
TCGA-50-5944-01	57.49	0	-2.89431
TCGA-86-A4P8-01	26.45	0	-3.88552
TCGA-69-7974-01	6.04	0	-1.93513
TCGA-62-A46Y-01	13.6	1	-1.60256
TCGA-44-A47G-01	11.53	0	-2.70218
TCGA-J2-A4AD-01	18.07	1	0.257165
TCGA-44-2655-01	43.5	0	-1.66646
TCGA-78-7147-01	19.25	1	-1.10904
TCGA-05-4434-01	15.01	1	-1.946
TCGA-86-8076-01	32.62	0	-2.28751
TCGA-97-A4M5-01	20.83	0	-2.50785
TCGA-78-7540-01	39.32	1	-1.59849
TCGA-67-4679-01	14.72	0	-5.28372
TCGA-J2-8194-01	23.78	0	-1.90409
TCGA-49-AAR4-01	28.88	1	-1.80988
TCGA-MP-A4TJ-01	11.14	1	-2.08319
TCGA-MP-A4T7-01	5.49	1	-1.06731
TCGA-75-5147-01	43.79	0	-1.56463
TCGA-38-4632-01	44.58	1	-1.19931
TCGA-MP-A4SY-01	49.31	1	-1.62859
TCGA-97-A4M2-01	20.5	0	-3.65148
TCGA-44-3398-01	38.21	0	-1.96905
TCGA-95-8039-01	27.27	0	-2.30064
TCGA-50-5045-01	71.42	1	-1.53772
TCGA-55-8204-01	16.92	0	-0.513856
TCGA-49-AAQV-01	22.24	1	-0.782021
TCGA-50-6673-01	0.72	1	-1.44302
TCGA-91-6830-01	1.97	0	-2.2214
TCGA-44-7670-01	28.98	0	-2.24461
TCGA-55-8513-01	25.99	0	-2.72613
TCGA-93-7348-01	17.44	0	-1.32515
TCGA-75-7025-01	108.57	0	-2.71392
TCGA-55-7573-01	16	0	-2.40725
TCGA-64-1681-01	38.34	1	-2.06325

## Sheet: Risk Score_Cluster 4
Sample	Time	Status	Risk Score
TCGA-05-5425-01	28.98	0	0.224494
TCGA-86-7955-01	35.22	0	0.0641622
TCGA-78-7154-01	19.48	1	0.162879
TCGA-44-6146-01	23.92	0	0.146425
TCGA-55-7913-01	18.43	1	0.0730002
TCGA-55-6970-01	15.24	1	0.198014
TCGA-73-4670-01	4.3	0	0.21343
TCGA-05-4382-01	19.94	0	0.148011
TCGA-50-5930-01	9.26	1	0.536862
TCGA-86-8359-01	14.59	1	0.586118
TCGA-86-8669-01	30.81	0	-0.000256557
TCGA-05-4389-01	44.97	0	0.0852228
TCGA-97-8179-01	14.29	0	0.115893
TCGA-05-4396-01	9.95	1	0.141769
TCGA-49-4486-01	76.15	1	0.0765991
TCGA-97-8174-01	5.39	1	0.0911957
TCGA-55-8094-01	17.77	0	0.165599
TCGA-86-8585-01	11.6	0	0.192016
TCGA-NJ-A55R-01	19.81	0	0.120239
TCGA-05-4432-01	25	0	0.0475781
TCGA-78-7148-01	20.57	1	0.175788
TCGA-MP-A4TA-01	31.21	1	0.171683
TCGA-44-5644-01	28.35	0	0.248223
TCGA-50-5051-01	15.7	1	0.0735715
TCGA-L9-A50W-01	14.52	1	0.0987835
TCGA-75-7027-01	100.49	0	0.205551
TCGA-NJ-A55O-01	0.43	0	0.117827
TCGA-49-6743-01	53.25	0	0.132032
TCGA-55-5899-01	30.55	0	0.091944
TCGA-49-4506-01	32.82	1	0.178297
TCGA-55-6975-01	3.88	1	0.130774
TCGA-69-8255-01	4.24	0	0.142419
TCGA-05-4422-01	11.99	0	-0.070105
TCGA-86-A4D0-01	3.81	1	0.0489101
TCGA-78-7152-01	39.91	1	0.0875852
TCGA-62-A471-01	40.93	0	0.224362
TCGA-62-A46S-01	54.3	1	0.136254
TCGA-62-8398-01	14.59	1	0.231698
TCGA-69-7761-01	6.11	0	0.0714556
TCGA-55-8615-01	14.65	0	0.112545
TCGA-97-8176-01	15.37	1	0.173195
TCGA-78-7153-01	119.42	0	0.0139867
TCGA-97-8171-01	18.66	0	0.0343897
TCGA-55-8620-01	12.32	1	0.0864953
TCGA-69-7978-01	4.4	0	0.366
TCGA-MP-A4TD-01	10.09	1	0.175068
TCGA-55-7570-01	27.07	0	0.0534436
TCGA-78-7220-01	26.51	1	0.143529
TCGA-44-A4SS-01	13.63	0	0.0914095
TCGA-05-5715-01	2.04	0	-0.0349043
TCGA-05-4418-01	9	1	0.2316
TCGA-55-7284-01	7.98	1	0.308591
TCGA-55-1596-01	67.84	0	0.115081
TCGA-55-1592-01	23.03	1	0.0899115
TCGA-L9-A5IP-01	1.91	1	0.357849
TCGA-53-A4EZ-01	35.18	0	-0.0558668
TCGA-55-6984-01	24.97	1	0.233691
TCGA-44-6776-01	85.94	0	0.112062
TCGA-67-6215-01	5.72	0	0.0468997
TCGA-55-8085-01	29.7	0	0.0886605
TCGA-78-7150-01	21.88	1	0.19343
TCGA-05-5420-01	15.01	0	0.102493
TCGA-MP-A5C7-01	73.85	0	0.0390068
TCGA-69-7764-01	13.6	0	0.196315
TCGA-05-4433-01	23.98	0	0.172387
TCGA-49-6742-01	16.03	1	0.14216
TCGA-MP-A4TE-01	29.43	1	0.139954
TCGA-50-6592-01	25.53	1	0.288947
TCGA-50-5936-01	8.44	1	0.177412
TCGA-91-6840-01	12.22	0	0.0935933
TCGA-91-7771-01	16.16	0	0.105732
TCGA-55-8505-01	14.45	0	0.14258
TCGA-78-8660-01	10.55	1	0.10949
TCGA-NJ-A4YP-01	1.64	0	0.130147
TCGA-78-7160-01	22.9	1	0.178917
TCGA-05-4384-01	13.99	0	0.225651
TCGA-MP-A4TF-01	11.04	1	0.817503
TCGA-44-6145-01	19.55	0	0.293656
TCGA-62-A46O-01	47.77	1	0.0590703
TCGA-50-5072-01	8.21	1	0.125361
TCGA-55-1594-01	38.7	0	-0.0174971
TCGA-55-A494-01	15.8	0	0.0770983
TCGA-55-A48Y-01	20.7	0	0.128414
TCGA-55-7728-01	23.13	0	0.154995
TCGA-99-8032-01	1.45	0	0.0691546
TCGA-78-7161-01	9.56	1	0.32434
TCGA-44-A47A-01	15.31	0	0.0882095
TCGA-73-A9RS-01	11.17	1	0.118206
TCGA-95-A4VK-01	21.39	0	0.364485
TCGA-05-4250-01	3.98	1	0.53424
TCGA-93-8067-01	6.11	0	0.11354
TCGA-05-4425-01	21.98	0	0.130467
TCGA-55-8203-01	17.97	0	0.105299
TCGA-38-4631-01	11.63	1	0.288266
TCGA-MP-A4TH-01	24.34	0	0.19053
TCGA-80-5608-01	93.04	0	0.12362
